# Supplementary material for: The deubiquitylase OTUD3 stabilizes GRP78 and promotes lung tumorigenesis
Source: Nat Commun. 2019 Jul 2;10:2914. doi: 10.1038/s41467-019-10824-7 (PMC6606649; doi:10.1038/s41467-019-10824-7)
Supplement: Supplementary file 4 — Supplementary Data 1 [file 41467_2019_10824_MOESM4_ESM.xlsx]

## Sheet: Figure 1
Fig.1b
	Time (Days)	status (1-death)
PyMT/OTUD3 KO(n=6)	72	1
	73	1
	76	1
	87	1
	92	1
	84	1
	80	1
	83	1
PyMT/WT(n=6)	92	1
	93	1
	95	1
	85	1
	82	1
	87	1
	88	1
	90	1
Fig.1d
	Tumor volume (cm3)
Time(Weeks)	PyMT/WT(n=6)							PyMT/OTUD3 KO(n=6)
1	0.129368	0.16065	0.159864	0.267769	0.025016	0.133821		0.117885	0.091428	0.170833	0.17882	0.33656	0.172446
2	0.394689	0.44702	0.408321	0.482423	0.175888	0.501447		0.646597	0.412238	0.639917	0.687738	0.536101	0.56099
3	0.946886	0.659108	0.913642	1.00911	0.411493	1.1354		0.937374	0.797666	1.27075	1.30751	1.42288	1.19083
4	1.56259	1.20774	1.63428	1.64906	1.01095	1.90443		1.54946	1.65318	1.7771	2.01328	2.27343	2.04954
5	2.09941	1.86536	2.37065	2.29931	1.34304	2.56528		2.3894	2.63717	2.5453	3.24006	3.57685	3.00156
Fig.1f
tumor weight (g)
PyMT/WT(n=6)	PyMT/OTUD3 KO(n=6)
1.954	2.925
2.048	2.428
2.584	2.843
2.585	3.296
1.191	3.627
1.783	3.141
Fig.1h
	Time (Days)	status (1-death)
KRASG12D/WT / OTUD3 WT(n=16)	93	1
	120	1
	70	1
	70	1
	120	1
	61	1
	85	1
	78	1
	83	1
	96	1
	92	1
	59	1
	61	1
	85	1
	78	1
	83	1
KRASG12D/WT / OTUD3 KO(n=10)	67	1
	273	1
	403	1
	190	1
	180	1
	114	1
	121	1
	87	1
	111	1
	110	1

## Sheet: Figure 2
Fig.2b					Fig.2e					Fig.2h					Fig.2k
Hepatic cell carcinoma					Colon cancer					Cervical Carcinoma					Lung adenocarcinoma
OTUD3 scores		PTEN scores			OTUD3 scores		PTEN scores			OTUD3 scores		PTEN scores			OTUD3 scores		PTEN scores
Adjacent	Carcinoma	Adjacent	Carcinoma		Adjacent	Carcinoma	Adjacent	Carcinoma		Adjacent	Carcinoma	Adjacent	Carcinoma		Adjacent	Carcinoma	Adjacent	Carcinoma
190.834	105.755	68.379	39.899		19.12	2.573	0.322	0.261		27.029	0.387	0.242	0.014		35.2	93.2	47.5	25.3
192.334	139.869	139.271	25.043		0.751	0.125	0.45	0.119		88.989	3.871	2.017	2.958		13.5	24.7	35.3	30.1
190.511	164.158	211.686	133.777		30.483	7.395	1.861	0.085		177.966	123.087	4.075	3.262		10.01	34.7	78.9	76.5
182.872	189.042	188.282	196.235		5.116	21.075	8.277	0.47		189.942	72.874	3.957	0.646		2.34	7.35	84	93
214.758	155.764	206.908	184.949		63.239	2.601	0.241	0.012		23.392	5.444	8.451	2.331		45.23	47.95	69.3	53
167.089	203.7	129.144	55.386		10.841	0.316	2.24	0.399		180.576	55.008	23.333	3.59		23.76	37.28	65	98
195.936	139.776	169.189	200.095		54.26	9.741	17.73	0.585		82.187	158.619	0.02	0.052		5.21	7.93	98.9	27.8
176.58	53.115	142.259	0.922		41.373	8.836	1.475	0.394		28.463	0.594	0.648	0.108		46.75	100.7	78.5	21.3
187.969	187.018	150.669	183.448		50.748	35.456	7.461	1.424		158.945	9.954	1.998	0.245		15.31	73.21	68.2	15.6
178.073	208.63	161.611	82.285		32.32	10.711	2.952	0.149		187.548	3.765	47.898	0.075		0.75	1.07	69.4	21.3
167.744	176.459	44.9	2.771		7.688	1.701	7.481	0.636		187.328	24.35	0.09	1.447		32.12	130.75	68.9	45.6
169.95	126.348	147.518	91.934		2.062	1.692	1.788	0.12		172.681	60.903	0.317	1.927		43.21	95.76	90.3	17.5
178.772	185.584	115.89	42.702		138.55	0.252	0.113	0.033		55.276	2.204	17.769	2.437		23.12	121.03	63.2	85.6
186.136	178.249	140.928	110.838		27.37	1.864	12.575	0.059		26.588	61.335	1.064	0.415		13.02	95.07	95.6	11.2
192.185	113.551	174.383	65.52		120.192	10.554	0.383	0.202		94.632	28.463	3.098	0.519		35.01	72.13	89.3	1.85
167.332	161.713	104.435	100.386		130.058	0.081	0.137	0.047		8.27	158.945	0.753	0.043		21.03	34.05	112.5	113.7
231.455	229.273	192.566	125.841		31.47	72.608	21.487	1.102		18.01	187.548	2.378	0.377		77.08	75.09	41.3	43.2
180.682	64.113	113.934	6.284		64.071	7.591	6.78	0.117		1.014	187.328	0.179	0.044		73.07	65.01	96.7	11.25
195.769	141.068	155.636	137.116		61.276	1.741	0.9	0.062		35.339	0.358	1.581	0.047		43.06	83.21	97.5	103.4
196.039	188.42	121.877	141.647		26.158	21.651	0.192	0.035		139.876	111.284	3.502	1.008		42.12	85.73	46.5	45.9
162.147	194.183	81.06	63.507		13.785	39.18	2.517	0.242		158.492	1.563	0.092	0.015		22.15	73.21	63.7	157.2
203.586	199.722	180.935	176.015		22.407	7.469	1.171	0.023		45.306	14.861	0.803	0.014		13.21	37.05	98.7	49.3
191.524	86.067	179.859	80.786		10.97	37.03	5.373	0.1		144.529	46.248	5.203	0.158		12.07	43.27	49.2	93.7
160.52	171.787	124.445	150.658		13.015	10.582	0.873	0.119		122.263	16.161	0.079	2.252		10.15	79.34	96.5	0.17
200.005	178.561	157.336	130.919		86.32	28.82	0.223	0.482		60.809	0.223	1.581	0.28		0.78	1.25	43.2	12.3
190.155	180.98	182.412	168.556		3.574	0.512	0.567	0.098		100.636	2.436	3.502	0.012		23.15	43.21	98.5	67.5
166.071	91.03	153.097	14.119		59.417	0.495	1.135	0.193		42.14	7.361	0.092	0.239		15.21	107.34	73.2	102.3
187.969	200.383	148.761	56.969		7.308	14.63	0.021	0.113		136.044	7.484	0.803	0.024		11.23	67.51	97.2	1.23
177.836	89.842	57.028	91.953		94.954	1.556	1.869	0.08		39.886	0.988	5.203	0.482		33.69	145.27	103.5	31.2
167.679	99.685	145.719	178.151		14.455	12.833	13.606	0.071		31.802	8.821	0.079	0.037		21.34	47.65	63.5	45.7
202.31	173.776	56.45	1.993		2.313	2.089	1.538	0.478							75.21	113.4	47.3	21.3
157.5	162.649	31.539	117.271		16.254	0.993	3.651	0.102							71.35	130.21	30.15	53.6
174.505	204.817	28.338	94.89		25.306	11.501	10.595	0.161							37.21	93.45	103.7	51.2
179.86	203.115	60.975	12.116		48.775	92.697	4.074	0.103							21.31	107.34	113.5	93.5
175.991	179.436	174.835	186.067		15.265	1.613	0.532	0.086							17.59	67.59	94.2	93.7
216.807	213.718	206.342	200.396		30.707	2.737	0.886	0.519							33.25	23.41	75.6	63.5
204.357	183.012	37.2	45.109		65.505	42.764	0.646	0.262							23.45	95.76	67.2	123.5
170.512	166.319	29.016	98.493		7.685	1.453	2.182	0.189							31.33	97.65	113.7	113.2
181.303	159.57	148.406	6.012		35.909	36.247	32.948	3.776							6.75	1.27	134.5	32.1
184.664	190.044	156.404	204.389		23.461	21.226	2.069	0.004							43.2	82.1	43.5	98.7
29.655	155.202	4.75	125.426		77.057	11.047	13.031	1.334							22.34	21.13	99.5	93.2
176.299	181.566	13.781	180.481		72.962	147.095	1.862	3.423							11.23	75.67	33.1	35.2
196.28	6.698	8.745	0.13		22.994	45.135	2.512	0.738							12.34	23.65	27.3	89.5
208.342	26.173	129.296	1.57		43.185	14.604	13.89	0.228							21.34	45.76	132.7	75.6
185.383	137.71	171.186	137.315		46.541	1.614	9.293	0.233							15.67	11.23	79.5	63.2
202.839	104.944	193.451	100.7		78.048	28.965	6.18	0.201							12.76	97.01	67.5	52.1
83.566	92.617	54.347	2.511		52.968	9.396	0.848	0.065							11.23	23.76	75.6	67.9
174.451	147.891	31.195	125.744		29.532	5.481	0.588	0.036							35.1	107.2	83.5	1.25
172.525	78.234	171.838	146.561		9.878	55.361	2.445	1.667							22.35	23.41	73.6	73.5
165.8	203.945	87.088	215.473		101.901	8.639	15.944	8.886							24.65	112.3	75.2	93.7
173.77	31.279	157.37	4.386		196.005	30.077	3.841	15.125							19.75	33.21	68.9	53.2
192.842	212.677	186.17	122.007		177.886	24.912	46.501	0.409							13.45	107.31	67.3	54.5
172.628	2.375	103.137	1.273		30.009	82.931	10.271	10.214							21.23	33.21	79.8	1.67
174.781	212.102	163.328	207.685		39.36	0.465	7.837	0.105							21.34	45.25	98.7	53.4
188.456	140.313	127.084	44.312		17.325	2.162	2.45	0.386							22.31	75.63	65.7	1.53
149.876	60.223	167.399	7.899		40.537	35.897	3.046	0.162							45.21	132.15	95.7	93.2
135.938	162.897	35.104	61.191		58.374	82.908	2.032	0.022							34.52	33.21	75.6	95.7
190.59	166.6	173.116	153.453		14.771	7.834	2.548	0.921							23.56	47.21	99.3	87.5
182.465	191.195	140.535	194.947		26.504	8.274	10.254	1.103							22.34	21.23	96.7	93.2
157.347	150.137	65.706	2.492		26.444	77.119	10.878	1.654							22.35	95.76	90.1	89.5
75.836	108.78	13.694	21.025		27.769	116.412	2.826	28.848							22.13	57.65	93.7	2.35
173.568	94.509	67.301	7.553		159.771	128.548	10.506	12.534							32.14	33.21	78.9	95.6
166.771	156.968	131.148	99.237		6.253	3.31	3.199	0.184							21.25	22.34	93.7	130.2
169.178	113.896	149.437	3.567		40.827	78.981	1.033	1.202							37.25	43.76	97.3	73.5
172.328	56.828	23.176	2.29		28.862	0.695	5.442	0.025							22.35	49.21	140.3	27.3
109.91	142.883	35.842	33.397		71.961	64.44	16.627	4.759							21.06	32.13	30.1	13.2
154.904	179.983	132.705	132.354		69.477	5.578	1.213	12.314							23.14	57.65	89.5	23.7
141.385	74.512	154.379	36.299		130.549	38.304	1.773	0.139							11.25	93.21	95.6	67.5
146.811	139.471	138.119	165.991		142.622	28.936	6.6	0.775							22.12	78.23	73.7	75.8
208.978	183.384	122.229	173.577		12.347	8.644	4.51	1.164							37.25	33.26	140.5	72.5
52.524	143.87	10.878	95.284		125.23	38.542	7.424	2.178							78.21	93.71	63.1	13.5
105.02	13.699	77.016	72.768												34.51	85.13	47.8	35.6
170.512	196.17	3.903	1.159												23.14	22.12	54.5	32.1
															32.14	43.75	78.9	67.2
															10.21	8.75	93.7	12.5
															23.41	69.73	89.7	10.35
															30.25	32.13	78.9	63.7
															23.15	47.56	78.9	54.3
															43.21	79.26	55.6	113
															32.15	69.76	93.7	72.5
															23.17	97.65	77.3	10.52
															23.27	32.06	103.1	112
															13.21	107.35	10.9	25.6
															12.21	93.76	108.5	113
															12.07	32.15	92	10.1

## Sheet: Figure 3
Fig.3a
HCT116 Proliferation (103)
	Control			shOTUD3#1			shOTUD3#2
Day 0	1	1	1	1	1	1	1	1	1
Day 1	1.8	1.5	2.7	2.7	2.2	4.1	3.1	3.4	4
Day 2	2.6	4.9	4.5	5.6	5.4	7	4.9	8.4	7.7
Day 3	4.5	8	8.5	7.5	14.5	14	17	11	14
Day 4	10.6	11.3	17.1	19.8	28.5	23.7	19.8	22.3	27.5
Day 5	28.4	30.3	25.3	48.5	51	44.5	42	49	44
HepG2 Proliferation (103)
	Control			shOTUD3#1			shOTUD3#2
Day0	1	1	1	1	1	1	1	1	1
Day1	1.7	2.1	2.8	4.5	2.7	2.4	3.1	3.3	4.1
Day2	4.2	5.9	3.4	4.3	6.4	7.3	5	7.8	8.8
Day3	11	7	6	18	15.5	11.5	20	13	15
Day4	12.5	15	17.5	32	30	28	31	32	27
Day5	26.5	31.3	32.2	47	52	51	58	51.5	55.5
Hela Proliferation (103)
	Control			shOTUD3#1			shOTUD3#2
Day0	1	1	1	1	1	1	1	1	1
Day1	1.7	2.7	3.1	4.2	3.5	2.2	4.7	3.7	3.6
Day2	3.2	6.2	2.6	4.1	5.8	8.7	4.7	7.5	8.8
Day3	12	6.5	5.5	15.5	10.5	11.5	16	13.5	9.5
Day4	12	15	18	28	22	25	31.5	27.5	25
Day5	22	27.5	28.5	47	45	52	52	51	47
Fig.3b
Number of colonies
	Control			shOTUD3#1			shOTUD3#2
HCT116	107	99	97	208	204	188	185	218	215
HepG2	111	89	91	189	178	212	208	194	204
Hela	119	114	106	242	219	199	202	204	224
Fig.3e
Migration (104)
	Control			shOTUD3#1			shOTUD3#2
HCT116	2.3	2.1	3.4	14.1	13.3	9.5	8.8	9.3	11.8
HepG2	4.9	5	3	13.8	11.1	15.9	17.7	13.3	13.7
Hela	3.4	1.4	1.2	11.6	7.4	7.1	9.6	10.3	7.7

## Sheet: Figure 4
Fig.4a					Fig.4b					Fig.4c
shRNA Con	75	69	76		vector	86	92	80		vector	37	34	32
ShRNA OTUD3#1	31	29	28		OTUD3 WT	153	162	147		OTUD3 WT	242	239	231
ShRNA OTUD3#2	28	21	36		OTUD3 C76A	91	108	79		OTUD3 C76A	53	42	47
Fig.4d					Fig.4e
shRNA Con	240	228	225		vector	70	63	72
ShRNA OTUD3#1	37	35	24		OTUD3 WT	200	181	189
ShRNA OTUD3#2	37	22	28		OTUD3 C76A	77	70	64
Fig.4f
Tumor volume (mm3)												Tumor weight (g)
Time (Days)	Control					shOTUD3						Number	Control	shRNA OTUD3
12	42.64	199.682	132.379	231.72	182.598	20.0856	79.4083	44.4185	137.523	145.186		1	0.63	0.5
14	127.4	215.82	308.41	281.745	463.225	47.056	84.9347	60.858	267.249	243.376		2	0.81	0.37
16	283.343	495.013	403.479	377.92	556.743	62.9183	134.655	278.122	372.672	258.246		3	1.23	0.45
18	397.069	522.192	699.53	575.674	687.356	185.28	246.731	544.792	403.001	410.774		4	0.98	0.75
20	440.379	1003.3	704.645	767.173	817.646	164.959	362.441	633.721	741.27	624.407		5	0.92	0.74
22	644.935	1034.65	989.793	959.905	1057.97	224.639	567.919	1107.65	1040.04	815.888
24	1106.76	1868.67	2739.07	1686.65	2104.88	494.832	815.734	1216.71	1366.99	1152.42
Fig.4g
Tumor volume (mm3)												Tumor weight (g)
Time (Days)	Vector					shOTUD3						Number	vector	OTUD3
12	17.2299	18.4954	3.80855	40.8344	7.06335	92.7263	52.4716	77.6689	95.9274	143.111		1	0.17	0.6
14	22.4334	27.1678	5.62	52.08	12.2074	202.208	75.8716	134.748	136.028	176.057		2	0.09	0.68
16	31.8096	40.721	7.05488	64.1352	17.4056	304.287	96.5451	184.345	184.803	243.226		3	0.0046	0.37
18	46.4371	52.2861	8.464	75.2165	21.4396	413.799	121.86	206.398	210.21	282.274		4	0.08	0.28
20	62.794	67.4112	9.65451	100.149	26.2676	572.644	141.765	255.468	253.957	326.347		5	0.022	0.54
22	116.809	122.667	18.7972	129.022	40.0551	750.488	216.951	359.438	374.412	675.502
24	154.604	149.67	23.963	179.404	83.7881	884.366	248.618	582.521	481.56	787.294
Fig.4h
Tumor volume (mm3)												Tumor weight (g)
Time (Days)	Control					shOTUD3						Number	Control	shRNA OTUD3
12	163.629	110.462	120.795	69.8798	40.1696	33.5562	40.1696	19.7071	13.8168	28.1771		1	0.39	0.2
14	200.972	113.669	133.903	50.0435	77.7958	21.6171	31.9298	44.184	15.8713	23.8464		2	0.16	0.09
16	271.846	156.529	238.024	116.152	90.1618	127.037	70.6827	58.9437	56.1086	41.0739		3	0.18	0.09
18	280.781	186.049	349.145	132.755	94.6242	143.589	56.8599	49.4971	81.8814	44.7572		4	0.45	0.26
20	601.369	242.3	445.232	225.415	134.867	290.168	60.4191	120.078	133.348	103.787		5	0.14	0.12
22	598.1	259.107	774.333	305.211	295.05	288.601	84.422	249.606	234.465	141.126
24	740.612	322.349	1172.62	363.951	439.898	417.434	170.739	362.135	239.604	212.77
Fig.4i
Tumor volume (mm3)												Tumor weight (g)
Time (Days)	Vector					shOTUD3						Number	vector	OTUD3
12	37.0338	49.9619	28.0751	17.8623	21.1823	86.7981	135.7	264	151.195	181.176		1	0.12	0.25
14	38.2803	43.3973	42.8203	56.1387	51.2158	222.165	205.596	383.306	180.447	204.369		2	0.15	0.51
16	70.9121	58.8239	54.3509	75.6012	65.5013	260.752	323.345	588.57	225.298	355.277		3	0.09	0.23
18	113.167	115.138	65.5736	155.266	125.152	454.382	375.379	659.754	313.839	475.186		4	0.14	0.34
20	153.183	148.465	100.928	163.987	153.914	500.778	558.041	904.32	373.48	573.414		5	0.125	0.3325
22	210.455	220.491	118.24	195.795	175.674	597.803	672.643	1056.69	500.913	705.864
24	251.075	286.191	156.417	202.258	201.242	655.936	798.462	1166.54	590.8	997.996

## Sheet: Figure 6
Fig.6e								Fig.6f
Time(h)	Vector			OTUD3				Time(h)	Control			shOTUD3
0	1	1	1	1	1	1		0	1	1	1	1	1	1
6	0.431	0.677	0.61	0.941	0.817	0.92		6	0.9978	1.034	0.97	0.8321	0.823	0.79
18	0.313	0.531	0.512	0.841	0.752	0.801		18	0.824	0.857	0.71	0.643	0.631	0.64
24	0.302	0.492	0.497	0.612	0.541	0.587		24	0.702	0.741	0.64	0.541	0.523	0.44

## Sheet: Figure 7
Fig.7b					Fig.7d
Number of colonies					Number of colonies
Control+Vector	Control+OTUD3	shGRP78+Vector	shGRP78+OTUD3		Control+Vector	Control+OTUD3	shGRP78+Vector	shGRP78+OTUD3
98	235	49	54		307	814	196	221
71	208	41	34		290	796	175	204
87	211	36	43		309	819	184	201
Fig.7e					Fig.7f
Migrated cells					Migrated cells
Control+Vector	Control+OTUD3	shGRP78+Vector	shGRP78+OTUD3		Control+Vector	Control+OTUD3	shGRP78+Vector	shGRP78+OTUD3
139	301	53	62		142	295	62	69
127	297	74	93		120	245	39	42
135	265	67	71		119	263	42	52
Fig.7g
Tumor volume (mm3)
Time(Days)	Control+Vector			Control+OTUD3			shGRP78+Vector			shGRP78+OTUD3
12	23.882	19.1403	23.0263	29.696	25.8025	23.9531	17.7244	15.7012	9.91161	13.2174	23.8061	18.122
14	28.6502	19.5271	24.0948	41.3755	47.9554	38.6498	23.1787	16.6253	19.4468	19.8329	28.3373	19.2302
16	57.9693	62.422	35.0545	89.0265	78.5017	49.893	31.1805	19.7098	23.1984	28.9357	55.2131	28.4229
18	67.5932	67.2768	45.6111	139.795	146.109	91.1387	35.4294	28.6074	31.443	40.7987	69.165	36.2903
20	103.766	81.3327	47.1572	173.981	189.461	140.198	55.1518	52.2997	36.3329	52.3375	82.1966	47.6972
22	163.211	132.328	79.9289	218.567	290.626	233.639	94.2317	119.107	48.7145	97.0736	122.566	70.1248
24	317.112	242.904	130.706	439.489	393.939	445.251	161.995	202.349	109.393	210.601	170.739	123.869
Fig.7h
Tumor weight (g)
Number	Control+Vector	Control+OTUD3	shGRP78+Vector	shGRP78+OTUD3
1	0.21	0.35	0.1	0.11
2	0.28	0.39	0.11	0.103
3	0.19	0.34	0.08	0.18

## Sheet: Supplementary Figure 1
Supplementary Figure 1j
	OTUD3 WT
tumor number	23	10	15	21	17	14
	OTUD3 KO
tumor number	6	8	9	7	11	17
Supplementary Figure 1k
	OTUD3 WT
Tumor area/lung area	43.23	35.18	46.42	23.28	55.63	21.34
	OTUD3 KO
Tumor area/lung area	12.15	13.25	18.63	16.03	20.16	23.46
Supplementary Figure 1l
	OTUD3 WT
Total number	23	10	15	21	17	14
GⅠ	4	0	2	0	3	1
GⅡ	5	3	3	5	2	3
GⅢ	5	5	5	3	4	6
GⅣ	9	2	5	3	8	4
	OTUD3 KO
Total number	6	8	9	7	11	17
GⅠ	3	4	3	1	3	9
GⅡ	3	3	4	2	5	4
GⅢ	0	1	1	0	2	3
GⅣ	0	0	1	4	1	1

## Sheet: Supplementary Figure 2
Supplementary Figure 2c						Supplementary Figure 2i			Supplementary Figure 2j
	Time (Days)	status (1-death)				Lung squamous cell carcinoma			OTUD3 Scores	Status (0-survival; 1-death)	Time (months)
KRASG12D/WT / OTUD3 WT(n=6)	101	1				OTUD3			8	0	121
	115	1				Adjacent	Carcinoma		8	0	119
	90	1				23.2	83.5		8	1	78
	73	1				32.1	125.7		12	1	38
	119	1				1.23	1.57		12	1	12
	133	1				67.2	137.5		12	1	49
KRASG12D/WT / OTUD3 TG(n=5)	52	1				4.59	2.57		8	0	116
	81	1				23.7	35.7		4	0	113
	67	1				23.7	89.2		4	1	33
	75	1				30.5	32.5		8	1	21
	93	1				31.5	32.1		2	1	39
						21.7	27.3		8	1	34
Supplementary Figure 2d						27.5	31.4		12	1	15
	OTUD3 WT					28.3	95.7		4	1	52
tumor number	11	8	13	7		21.3	22.1		4	1	62
	OTUD3 TG					23.7	30.5		2	1	33
tumor number	31	25	19	17		11.2	13.5		12	1	14
						12.3	67.3		4	1	49
Supplementary Figure 2e						54.3	78.9		8	1	13
	OTUD3 WT					31.3	33.2		4	0	92
Tumor area/lung area	24.15	17.65	19.63	20.19		72.1	93.2		8	1	57
	OTUD3 TG					32.1	67.5		8	0	91
Tumor area/lung area	43.56	35.67	57.16	29.16		23.1	73.2		12	1	15
						23.2	74.5		12	1	17
Supplementary Figure 2f						65.9	74.6		4	1	33
Total Number	GⅠ	GⅡ	GⅢ	GⅣ		11.2	93.7		8	1	14
OTUD3WT						10.3	11.2		8	1	59
11	3	5	3	0		10.3	75.6		8	1	48
8	2	3	2	1		12.3	8.79		8	1	3
13	5	3	4	1		67.8	79.5		8	1	27
7	1	3	2	1		45.2	143.7		4	1	38
						32.5	110.2		4	0	87
TG						12.3	109.7		1	1	25
31	1	5	10	15		23.2	121.3		12	1	13
25	1	5	9	10		34.5	47.8		8	1	56
19	3	4	6	6		12.5	73.2		4	1	66
17	2	4	5	5		24.7	1.27		12	1	16
						10.34	53.3		12	1	6
						23.7	137.5		12	1	48
						10.7	37.6		8	1	15
						11.2	43.7		8	1	40
						6.75	32.1		8	0	84
						31.5	43.2		8	1	57
						13.1	12.35		4	0	83
						11.2	17.56		8	1	33
						23.1	67.3		8	1	40
						13.7	32.5		8	0	80
						75.1	93.2		12	1	35
						43.2	43.1		4	0	79
						20.2	23.1		4	1	25
						12.4	11.3		8	1	49
						13.2	92.5		12	1	39
						11.2	11.5		8	1	58
						20.5	23.4		8	1	7
						23.7	145		12	1	24
						45.3	72.5		4	0	75
						17.9	63.6		12	1	52
						13.1	14.2		12	1	1
						43.7	65.2		4	0	74
						11.5	12.7		8	1	54
						32.1	89.6		8	1	14
						23.6	43.5		8	1	12
						23.1	79.6		2	1	3
						11.2	35.7		8	0	72
						10.3	98.5		8	1	12
						23.1	79.6		1	1	15
						11.2	73.2		12	1	39
						23.1	24.5		12	1	2
						10.2	43.7		8	1	2
						32.1	37.6		8	1	29
						31.5	43.7		8	0	68
									8	1	2
									8	1	50
									12	1	5
									8	1	25
									8	0	68
									4	1	15
									0	0	67
									12	1	10
									0	1	30
									8	0	65
									8	0	65
									0	1	55
									4	0	64
									8	1	8
									1	0	64
									12	1	29
									4	0	62

## Sheet: Supplementary Figure 4
Supplementary Figure 4a
shRNA Con	213	215	209
ShRNA OTUD3#1	131	139	132
ShRNA OTUD3#2	139	148	124
Supplementary Figure 4b
Vector	221	197	207
OTUD3 WT	325	317	329
OTUD3 C76A	235	215	224
Supplementary Figure 4c
shRNA Con	128	112	120
ShRNA OTUD3#1	18	15	15
ShRNA OTUD3#2	19	16	18
Supplementary Figure 4d
Vector	158	140	154
OTUD3 WT	422	414	427
OTUD3 C76A	140	147	139

## Sheet: Supplementary Figure 7
Supplementary Figure 7a
Vector	OTUD3
0.532175	0.78195
0.54123	0.65724
0.50721	0.58621
0.35213	0.39276
0.29732	0.39125
0.21634	0.35402
Supplementary Figure 7b
Control	shRNA OTUD3
1.0043	0.871524
0.890583	0.894943
0.890825	0.80435
0.866711	0.761946
0.844173	0.780665
0.804899	0.713494
0.722902	0.638792
0.719831	0.697554
0.727461	0.676743
Supplementary Figure 7c
WT	OTUD3 Tg
0.78624	1.2473
0.76324	1.1025
0.60213	0.6021
0.59721	0.6534
0.59934	0.5072

[truncated: 1 more sheets: Supplementary Figure 8]
