# Supplementary material for: The deubiquitylase OTUD3 stabilizes GRP78 and promotes lung tumorigenesis
Source: Nat Commun. 2019 Jul 2;10:2914. doi: 10.1038/s41467-019-10824-7 (PMC6606649; doi:10.1038/s41467-019-10824-7)
Supplement: Supplementary file 5 — Supplementary Data 2 [file 41467_2019_10824_MOESM5_ESM.xlsx]

## Sheet: Sheet1
Accession	Description	Score	Coverage	# Proteins	# Unique Peptides	# Peptides	# PSMs	Area	# AAs	MW [kDa]	calc. pI
Q5T2D3	OTU domain-containing protein 3 OS=Homo sapiens GN=OTUD3 PE=1 SV=1 - [OTUD3_HUMAN]	5625.31	78.64	8	50	50	1572	203857213347	398	45.0966	8.29443
	A2	Sequence	# PSMs	# Proteins	# Protein Groups	Protein Group Accessions	Modifications	ΔCn	Area	q-Value	PEP	XCorr	Charge	MH+ [Da]	ΔM [ppm]	RT [min]	# Missed Cleavages
	High	RINDNSEAPAHLQTDFQMLHQDESNKR	5	1	1	Q5T2D3		0	10101369701	0	2.191e-14	10.9789	6	3194.5	0.521958	34.533	2
	High	RINDNSEAPAHLQTDFQmLHQDESNKR	8	1	1	Q5T2D3	M18(Oxidation)	0	7194365078	0	3.201e-12	9.51363	6	3210.5	0.202112	32.4895	2
	High	NRPESGGGGGcEEEFVSFANQLQALGLK	56	1	1	Q5T2D3	C11(Carbamidomethyl)	0	4.49666e+10	0	4.008e-16	9.47455	3	2951.4	0.308019	62.8307	0
	High	INDNSEAPAHLQTDFQMLHQDESNKR	10	1	1	Q5T2D3		0	1.20195e+10	0	4.008e-16	9.45508	5	3038.4	0.206685	62.9391	1
	High	INDNSEAPAHLQTDFQmLHQDESNKR	28	1	1	Q5T2D3	M17(Oxidation)	0	6135206839	0	7.485e-15	9.22778	5	3054.41	2.78961	59.041	1
	High	NHQLNVVIHQLNAPLWQIR	58	1	1	Q5T2D3		0	1.72433e+10	0	4.008e-16	8.01077	3	2293.27	1.55371	48.2355	0
	High	RNRPESGGGGGcEEEFVSFANQLQALGLK	12	1	1	Q5T2D3	C12(Carbamidomethyl)	0	4.11258e+09	0	4.008e-16	7.80663	4	3107.49	-0.865707	62.8461	1
	High	HVASLAKPGTFAGNDAIVAFAR	52	1	1	Q5T2D3		0	103851829911	0	4.008e-16	7.65796	3	2213.19	4.01284	63.0198	0
	High	IFGNQGLNEGRTENNKAQASPSEENK	39	1	1	Q5T2D3		0	12267021824	0	3.324e-14	7.64108	4	2832.35	1.25674	35.2379	2
	High	TENNKAQASPSEENKANK	19	1	1	Q5T2D3		0	3350193604	0	4.008e-16	7.38091	3	1959.94	2.34549	33.5847	2
	High	QREDFEPFVEDDIPFEKHVASLAKPGTFAGNDAIVAFAR	5	1	1	Q5T2D3		0	9.05855e+08	0	4.008e-16	7.33925	5	4334.16	1.65513	54.1216	2
	High	GSHRDNNRSEAEANTQVTLVK	67	1	1	Q5T2D3		0	21174338560	0	3.377e-06	6.55493	4	2326.15	1.48464	32.0011	2
	High	DNNRSEAEANTQVTLVK	154	1	1	Q5T2D3		0	57937274365	0	2.305e-10	6.46429	3	1888.94	-0.314134	32.6666	1
	High	TKGMDSEDDLRDEVEDAVQK	11	1	1	Q5T2D3		0	3.6215e+09	0	1.654e-09	6.26566	4	2280.03	1.47386	52.7535	2
	High	TKGmDSEDDLRDEVEDAVQK	17	1	1	Q5T2D3	M4(Oxidation)	0	12521858941	0	0.0001557	6.0985	4	2296.03	1.87065	49.3721	2
	High	INDNSEAPAHLQTDFQMLHQDESNK	2	1	1	Q5T2D3		0	227799720	0	3.422e-15	6.08767	4	2882.3	-0.0580348	38.0665	0
	High	AQASPSEENKANKNQLAK	64	1	1	Q5T2D3		0	6.83257e+10	0	1.013e-11	6.03727	4	1927.99	1.08454	54.4898	2
	High	TENNKAQASPSEENK	11	1	1	Q5T2D3		0	3.34477e+09	0	2.642e-13	5.97059	3	1646.76	0.809674	24.9137	1
	High	QREDFEPFVEDDIPFEK	66	1	1	Q5T2D3		0	143610794883	0	1.545e-13	5.89326	3	2140	4.29845	62.8803	1
	High	VLKQcGPLWEEGGSGAR	14	1	1	Q5T2D3	C5(Carbamidomethyl)	0	33719657040	0	4.008e-16	5.85183	3	1843.92	2.43653	62.1206	1
	High	HRQETVDYMIK	20	1	1	Q5T2D3		0	39060370212	0	3.128e-09	5.71917	3	1419.71	3.20172	41.3688	1
	High	LREVPGDGNcLFR	37	1	1	Q5T2D3	C10(Carbamidomethyl)	0	88836974899	0	3.156e-07	5.66472	3	1532.77	3.37417	33.3158	1
	High	IFGNQGLNEGRTENNK	21	1	1	Q5T2D3		0	52013196672	0	3.18e-10	5.5993	3	1790.88	1.3999	25.9077	1
	High	HRQETVDYmIK	29	1	1	Q5T2D3	M9(Oxidation)	0	36016958583	0	8.706e-09	5.48911	3	1435.7	2.39286	42.7641	1
	High	RNNAEENLEPSGR	34	1	1	Q5T2D3		0	77783648784	0	0.0002272	5.22926	3	1485.71	1.89272	23.2125	1
	High	GMDSEDDLRDEVEDAVQK	26	1	1	Q5T2D3		0	53847169625	0	5.342e-14	5.22393	2	2050.89	0.317722	41.303	1
	High	GmDSEDDLRDEVEDAVQK	50	1	1	Q5T2D3	M2(Oxidation)	0	4.30768e+10	0	4.008e-16	4.97278	2	2066.89	2.18488	54.3588	1
	High	INDNSEAPAHLQTDFQmLHQDESNK	2	1	1	Q5T2D3	M17(Oxidation)	0	165490009	0	1.01e-09	4.72614	4	2898.3	-0.156426	35.4879	0
	High	ALGDQLEGHSRNHLK	13	1	1	Q5T2D3		0	2049491922	0	0.0001016	4.63189	4	1674.87	1.44264	40.8074	1
	High	QcGPLWEEGGSGAR	49	1	1	Q5T2D3	C2(Carbamidomethyl)	0	187885896191	0	0.0002272	4.57593	3	1503.67	0.83187	44.8013	0
	High	AQASPSEENKANK	10	1	1	Q5T2D3		0	5900390873	0	0.0001341	4.42762	3	1373.67	1.60774	29.3365	1
	High	SEAEANTQVTLVK	207	1	1	Q5T2D3		0	44167686568	0	5.597e-06	4.37987	2	1389.72	1.16506	36.4863	0
	High	NNAEENLEPSGR	42	1	1	Q5T2D3		0	198754546950	0	3.104e-07	3.97976	2	1329.6	1.05777	23.8329	0
	High	EDFEPFVEDDIPFEK	10	1	1	Q5T2D3		0	15442739825	0	6.416e-09	3.97322	2	1855.83	-1.00454	62.6292	0
	High	SSVRELHIAYR	18	1	1	Q5T2D3		0	4983261130	0	2.272e-05	3.95528	3	1330.72	1.6347	42.2504	1
	High	ALGDQLEGHSR	68	1	1	Q5T2D3		0	1.34902e+11	0	1.497e-08	3.76429	3	1182.59	1.89651	23.3383	0
	High	NNAEENLEPSGRVLKQcGPLWEEGGSGAR	2	1	1	Q5T2D3	C17(Carbamidomethyl)	0	2.90261e+08	0	4.191e-05	3.61463	4	3154.5	2.08895	34.669	2
	High	YGEHYDSVRR	29	1	1	Q5T2D3		0	63833275842	0	0.001837	3.37792	4	1281.6	1.30641	31.9679	1
	High	YGEHYDSVR	54	1	1	Q5T2D3		0	70526694396	0	0.0002444	3.31841	2	1125.5	1.44371	28.0294	0
	High	QETVDYmIK	11	1	1	Q5T2D3	M7(Oxidation)	0	6169318592	0	0.0006003	3.26596	2	1142.54	1.81299	41.831	0
	High	IFGNQGLNEGR	24	1	1	Q5T2D3		0	224931196900	0	0.0002272	3.25507	2	1204.61	2.03493	39.3312	0
	High	QETVDYMIK	5	1	1	Q5T2D3		0	9832983424	0	0.0005414	3.11106	2	1126.55	1.98433	37.2595	0
	High	ANKNQLAK	6	1	1	Q5T2D3		0	4.70564e+09	0	0.002866	2.97654	2	886.511	0.773518	30.2855	1
	High	EVPGDGNcLFR	35	1	1	Q5T2D3	C8(Carbamidomethyl)	0	130657814800	0	0.0004897	2.88963	3	1263.58	-0.174468	34.12	0
	High	AQASPSEENK	6	1	1	Q5T2D3		0	2232094461	0	0.0003122	2.74298	2	1060.49	0.859391	20.5895	0
	High	NHQLNVVIHQLNAPLWQIRGTEK	1	1	1	Q5T2D3		0	38298845	0	0.0006014	1.94907	3	2708.47	-1.00332	44.3846	1
	High	HKALESR	2	1	1	Q5T2D3		0	6572131352	0.001	0.01201	2.58322	2	840.469	0.670512	16.0982	1
	High	ELHIAYR	36	1	1	Q5T2D3		0	8.12302e+10	0.001	0.01351	2.09486	3	901.491	1.75647	48.3717	0
	High	REQQWMEK	1	1	1	Q5T2D3		0	5841445198	0.002	0.01597	2.68481	2	1134.54	1.02927	28.6008	1
	High	GSHRDNNR	3	1	1	Q5T2D3		0	3039023117	0.002	0.0235	2.64984	3	955.447	2.21943	12.2191	1
	High	REQQWmEKK	1	1	1	Q5T2D3	M6(Oxidation)	0	1.13779e+08	0.002	0.01674	2.41012	2	1278.63	1.45384	15.4061	2
	High	KAEAERK	4	1	1	Q5T2D3		0	2.06591e+09	0.003	0.03183	2.45751	2	831.47	1.42966	30.5672	2
	High	SRPGSGSRK	1	1	1	Q5T2D3		0	1.1542e+06	0.003	0.03425	2.22727	3	931.507	0.282264	36.7588	1
	High	EQQWMEK	3	1	1	Q5T2D3		0	1.83376e+09	0.003	0.03549	1.84555	2	978.437	2.17597	46.9801	0
	High	EQQWmEKK	3	1	1	Q5T2D3	M5(Oxidation)	0	779217016	0.003	0.02843	1.01269	2	1122.53	1.91429	48.1215	1
	High	KAEAER	2	8	1	Q5T2D3		0	0	0.003	0.0439	0.709239	2	703.374	0.474179	3.84666	1
	High	REQQWMEKK	3	1	1	Q5T2D3		0	799853226	0.004	0.06165	2.81521	3	1262.63	0.52804	18.3237	2
	High	EQQWMEKK	3	1	1	Q5T2D3		0	1091005490	0.005	0.07851	2.07846	2	1106.53	0.656057	27.3663	1
	High	EQQWmEK	1	1	1	Q5T2D3	M5(Oxidation)	0	8.52967e+08	0.005	0.07241	1.27773	2	994.432	2.09879	35.5927	0
	High	SRPGSGSR	2	1	1	Q5T2D3		0	42229468627	0.006	0.07931	2.12345	2	803.413	1.63462	24.2811	0
P35579	Myosin-9 OS=Homo sapiens GN=MYH9 PE=1 SV=4 - [MYH9_HUMAN]	1086.73	58.11	13	108	131	311	6.33545e+09	1960	226.392	5.60498
	A2	Sequence	# PSMs	# Proteins	# Protein Groups	Protein Group Accessions	Modifications	ΔCn	Area	q-Value	PEP	XCorr	Charge	MH+ [Da]	ΔM [ppm]	RT [min]	# Missed Cleavages
	High	DFSALESQLQDTQELLQEENRQK	1	1	1	P35579		0	588976832	0	4.008e-16	7.70696	3	2749.32	-1.44717	62.666	1
	High	HSQAVEELAEQLEQTKR	4	1	1	P35579		0	266336808	0	4.008e-16	7.70123	3	1996.01	0.338018	62.8979	1
	High	IAQLEEELEEEQGNTELINDRLK	2	2	1	P35579		0	400268044	0	4.008e-16	7.5315	3	2713.35	-2.50977	62.6891	1
	High	ASREEILAQAKENEK	5	2	1	P35579		0	2602423330	0	5.291e-15	6.52702	3	1715.9	1.58074	33.022	2
	High	IAQLEEELEEEQGNTELINDR	6	2	1	P35579		0	2826103647	0	4.008e-16	6.29493	2	2472.18	3.80302	51.7902	0
	High	KANLQIDQINTDLNLER	6	2	1	P35579		0	2186040171	0	4.008e-16	6.24045	2	1998.06	-0.041207	53.3517	1
	High	QAQQERDELADEIANSSGK	4	2	1	P35579		0	5.43047e+09	0	1.475e-14	6.14164	3	2088.98	-0.140375	39.6323	1
	High	IRELESQISELQEDLESER	2	1	1	P35579		0	1.99614e+08	0	4.008e-16	5.96769	3	2303.13	-1.17807	62.8433	1
	High	QTLENERGELANEVK	4	1	1	P35579		0	2645648096	0	1.623e-12	5.89341	2	1729.87	-0.265888	37.6313	1
	High	LQLQEQLQAETELcAEAEELRAR	2	2	1	P35579	C14(Carbamidomethyl)	0	3.31703e+08	0	6.928e-12	5.84916	3	2728.36	1.20272	62.8582	1
	High	KQELEEIcHDLEAR	4	2	1	P35579	C8(Carbamidomethyl)	0	4.99894e+08	0	7.826e-16	5.68307	3	1769.85	0.915698	54.6305	1
	High	IAEFTTNLTEEEEKSK	4	1	1	P35579		0	1524969972	0	2.559e-15	5.6467	2	1868.91	-1.40385	42.6848	1
	High	TLEEEAKTHEAQIQEMR	2	1	1	P35579		0	531517152	0	2.714e-10	5.51074	3	2042.98	-0.958943	53.8091	1
	High	NAEQYKDQADKASTR	3	2	1	P35579		0	1471691348	0	1.6e-12	5.37777	3	1724.82	-0.0486799	23.0609	2
	High	LQVELDNVTGLLSQSDSK	6	1	1	P35579		0	5356094116	0	1.004e-11	5.34836	3	1946.01	-0.112961	57.3536	0
	High	HSQAVEELAEQLEQTK	4	1	1	P35579		0	529711932	0	2.282e-06	5.3086	3	1839.91	2.38195	56.6419	0
	High	DFSALESQLQDTQELLQEENR	1	1	1	P35579		0	657704156	0	9.729e-13	5.28083	3	2493.18	0.96884	62.538	0
	High	KVEAQLQELQVKFNEGER	1	1	1	P35579		0	67797444	0	4.27e-09	5.19311	3	2145.13	0.690654	60.6371	2
	High	IAQLEEQLDNETKER	2	2	1	P35579		0	0	0	3.565e-13	5.18629	3	1815.91	2.00459	40.8793	1
	High	QLLQANPILEAFGNAK	1	14	2	Q7Z406;P35579		0	90262151	0	3.565e-10	5.16925	3	1726.95	-0.404819	62.7449	0
	High	KGAGDGSDEEVDGKADGAEAKPAE	1	2	1	P35579		0	220834362	0	4.504e-12	5.16721	3	2303.03	0.00541102	22.7967	2
	High	LQQELDDLLVDLDHQR	1	1	1	P35579		0	114843322	0	4.008e-16	5.11138	3	1950	1.81011	62.9553	0
	High	KVEAQLQELQVK	4	1	1	P35579		0	1055700249	0	3.065e-10	5.09489	2	1412.81	0.703474	38.7757	1
	High	ANLQIDQINTDLNLER	5	2	1	P35579		0	2.90874e+09	0	1.011e-12	4.94422	2	1869.98	6.1571	51.0712	0
	High	TQLEELEDELQATEDAK	1	11	2	P35580;P35579		0	3.2832e+08	0	4.008e-16	4.92663	2	1961.92	-1.27223	57.7886	0
	High	ALEEAMEQKAELER	4	2	1	P35579		0	685492232	0	1.357e-08	4.81646	3	1646.81	-0.108875	42.5725	1
	High	RQAQQERDELADEIANSSGK	1	2	1	P35579		0	322374144	0	3.384e-10	4.79431	3	2245.08	-0.395683	42.8017	2
	High	RQLEEAEEEAQRANASR	1	1	1	P35579		0	3.39311e+08	0	8.581e-06	4.78369	3	1986.96	1.76358	34.0643	2
	High	AKQTLENERGELANEVK	7	1	1	P35579		0	3.00997e+09	0	1.445e-11	4.74598	2	1929.01	2.60408	38.5152	2
	High	AQTKEQADFAIEALAK	4	10	2	Q7Z406;P35579		0	840573914	0	1.08e-10	4.72746	3	1733.91	0.330788	53.3544	1
	High	VRTELADKVTK	3	1	1	P35579		0	2248292672	0	6.486e-05	4.68237	3	1259.73	-0.602163	27.3515	2
	High	TDLLLEPYNKYR	5	2	1	P35579		0	9.57321e+08	0	4.821e-08	4.59143	3	1524.81	1.69261	57.057	1
	High	KKVEAQLQELQVK	6	1	1	P35579		0	1772109379	0	0.0001416	4.57107	3	1540.91	0.319846	39.651	2
	High	TVGQLYKEQLAK	6	2	1	P35579		0	3665367968	0	3.003e-08	4.52787	2	1377.77	-0.061063	37.6194	1
	High	LKKLEEEQIILEDQNcK	4	1	1	P35579	C16(Carbamidomethyl)	0	1038736642	0	4.617e-09	4.52464	3	2130.12	1.8549	49.3193	2
	High	ELESQISELQEDLESER	1	1	1	P35579		0	391700349	0	3.106e-07	4.51405	3	2033.95	-0.159077	58.291	0
	High	ELEDATETADAMNREVSSLK	3	2	1	P35579		0	433469493	0	4.146e-10	4.41881	3	2209.03	0.591341	54.6873	1
	High	KLEEEQIILEDQNcK	1	1	1	P35579	C14(Carbamidomethyl)	0	1065041085	0	6.559e-05	4.41826	3	1888.94	1.91051	40.7595	1
	High	KLEEEQIILEDQNcKLAK	1	1	1	P35579	C14(Carbamidomethyl)	0	0	0	2.848e-15	4.34698	3	2201.16	6.3377	51.1718	2
	High	NTDQASMPDNTAAQK	1	6	1	P35579		0	420808156	0	2.075e-10	4.33559	2	1591.7	-0.257433	21.4263	0
	High	DKADFcIIHYAGK	4	7	2	P35580;P35579	C6(Carbamidomethyl)	0	3.70946e+08	0	6.182e-08	4.31598	3	1537.75	2.83435	49.6431	1
	High	KFDQLLAEEK	3	16	3	P35580;Q7Z406;P35579		0	4859894340	0	2.511e-05	4.30299	2	1220.65	0.863915	40.199	1
	High	LQLQEQLQAETELcAEAEELR	1	2	1	P35579	C14(Carbamidomethyl)	0	1.04377e+08	0	2.959e-12	4.28213	3	2501.22	0.919654	61.3478	0
	High	LKDVLLQVDDERR	10	2	1	P35579		0	1.65228e+08	0	1.005e-10	4.27727	3	1598.89	0.999548	58.2537	2
	High	QRYEILTPNSIPK	4	2	1	P35579		0	2.84534e+09	0	0.0001052	4.26626	3	1558.86	2.84378	48.0137	1
	High	VIQYLAYVASSHK	4	3	1	P35579		0	2.91022e+09	0	2.632e-09	4.25767	3	1478.8	0.608113	58.0276	0
	High	VLLQGKGDSEHKR	4	1	1	P35579		0	1642573640	0	0.0002313	4.21961	4	1466.81	3.27599	26.5085	2
	High	LEEEQIILEDQNcK	1	1	1	P35579	C13(Carbamidomethyl)	0	454525928	0	4.139e-10	4.2127	2	1760.84	-0.334983	39.4682	0
	High	ADFcIIHYAGK	7	7	2	P35580;P35579	C4(Carbamidomethyl)	0	799813178	0	6.502e-08	4.19848	2	1294.63	1.79941	49.5342	0
	High	VSHLLGINVTDFTR	1	2	1	P35579		0	1.15751e+08	0	0.0002807	4.19157	3	1571.86	2.65176	62.9726	0
	High	DLEGLSQRHEEK	2	1	1	P35579		0	2192794626	0	0.0002272	4.1683	2	1440.71	0.593085	28.0655	1
	High	SGFEPASLKEEVGEEAIVELVENGKK	2	3	1	P35579		0	3.80471e+08	0	3.941e-08	4.12504	4	2788.43	0.766586	51.4156	2
	High	SKKDQGELER	1	2	1	P35579		0	4.67133e+08	0	0.0002272	4.11218	3	1189.62	1.27412	16.9189	2
	High	QKHSQAVEELAEQLEQTK	2	1	1	P35579		0	76498469	0	0.0002272	3.93295	4	2096.06	-0.35465	61.9764	1
	High	IAEFTTNLTEEEEK	1	1	1	P35579		0	1.99902e+08	0	1.01e-09	3.87824	2	1653.79	0.877703	40.5555	0
	High	RGDLPFVVPR	8	2	1	P35579		0	2699483392	0	0.0002272	3.82067	2	1155.66	0.744913	57.5422	1
	High	ITDVIIGFQAccR	2	2	1	P35579	C11(Carbamidomethyl); C12(Carbamidomethyl)	0	555246676	0	6.923e-07	3.75899	2	1552.77	3.5613	51.5722	0
	High	QLEEAEEEAQRANASRR	3	2	1	P35579		0	3.74554e+08	0	0.00105	3.64042	4	1986.96	1.48035	33.0436	2
	High	VEAQLQELQVK	1	1	1	P35579		0	430448317	0	0.0002272	3.60374	2	1284.72	1.15314	37.2742	0
	High	LDPHLVLDQLR	3	7	2	P35580;P35579		0	2.40118e+09	0	0.0002272	3.60199	3	1318.75	-0.289018	61.2029	0
	High	ASREEILAQAK	2	2	1	P35579		0	1383110722	0	0.0002335	3.52708	2	1215.67	0.900231	28.2429	1
	High	AGVLAHLEEER	3	7	2	P35580;P35579		0	625713292	0	0.0002272	3.517	3	1223.64	2.94438	45.2526	0
	High	QIATLHAQVADMK	2	1	1	P35579		0	165393979	0	0.0002272	3.49954	3	1425.76	2.6078	41.6198	0
	High	QIATLHAQVADMKK	2	1	1	P35579		0	1.91515e+08	0	0.001158	3.46328	4	1553.85	0.813424	43.2491	1
	High	QLEEAEEEAQRANASR	4	2	1	P35579		0	1802141940	0	0.000585	3.42734	3	1830.86	0.538799	30.7299	1
	High	KLVWVPSDK	2	3	1	P35579		0	868823512	0	0.0002273	3.37857	2	1071.62	1.74346	43.8552	1
	High	KFDQLLAEEKTISAK	1	2	1	P35579		0	354944656	0	3.146e-06	3.34147	3	1720.95	2.11105	56.6871	2
	High	TELADKVTK	3	1	1	P35579		0	854221389	0	0.000238	3.26137	2	1004.56	-0.544674	21.5107	1
	High	VMQEQGTHPK	1	2	1	P35579		0	438337836	0	0.0002477	3.25576	2	1154.56	1.04183	18.3503	0
	High	EQADFAIEALAK	4	10	2	Q7Z406;P35579		0	5370837942	0	0.0002272	3.21089	2	1305.67	1.25017	50.4067	0
	High	ASITALEAK	2	2	1	P35579		0	2597664874	0	0.000851	3.20876	2	903.517	3.12259	29.5507	0
	High	LRLEVNLQAMK	1	2	1	P35579		0	9.07217e+07	0	0.00329	3.19619	3	1314.76	1.3919	59.6833	1
	High	VKVNKDDIQK	3	3	1	P35579		0	1.76057e+09	0	0.0002272	3.19276	2	1186.68	0.559375	21.5268	2
	High	ALEEAmEQKAELER	4	2	1	P35579	M6(Oxidation)	0	595413452	0	0.0002376	3.16022	3	1662.8	0.931422	30.5174	1
	High	ATDKSFVEK	2	14	2	Q7Z406;P35579		0	1734570128	0	0.0004005	3.15437	2	1024.53	2.553	20.5406	1
	High	GALALEEKR	4	2	1	P35579		0	3.94829e+08	0	0.001417	3.15242	3	986.564	0.567558	28.2149	1
	High	cIIPNHEK	2	11	2	P35580;P35579	C1(Carbamidomethyl)	0	1666692790	0	0.002041	3.13366	3	1010.51	1.42724	25.6891	0
	High	ALELDSNLYR	1	2	1	P35579		0	5349616064	0	0.0002602	3.13037	2	1193.62	0.524052	42.308	0
	High	VKPLLQVSR	3	2	1	P35579		0	1607947608	0	0.001663	3.12089	3	1039.66	-0.611789	38.0245	0
	High	AGVLAHLEEERDLK	1	7	2	P35580;P35579		0	6.2571e+07	0	0.0002272	3.07537	4	1579.84	-1.49247	61.9723	1
	High	VAAYDKLEK	2	1	1	P35579		0	2393907167	0	0.0007608	3.07161	3	1036.57	2.53689	26.4834	1
	High	cNGVLEGIR	2	28	3	P35580;Q7Z406;P35579	C1(Carbamidomethyl)	0	2.96806e+09	0	0.003404	3.06231	2	1017.52	1.72943	35.2567	0
	High	NLPIYSEEIVEmYK	2	2	1	P35579	M12(Oxidation)	0	3.39666e+08	0	1.667e-06	3.02404	2	1743.86	2.50478	56.0632	0
	High	AGKLDPHLVLDQLR	1	7	2	P35580;P35579		0	0	0	0.0003038	3.01623	3	1574.9	1.91171	63.0564	1
	High	VNKDDIQK	2	3	1	P35579		0	281936307	0	0.004107	2.99212	2	959.518	1.96285	16.5517	1
	High	FDQLLAEEK	2	16	3	P35580;Q7Z406;P35579		0	778234813	0	0.00056	2.92753	2	1092.56	3.0874	36.543	0
	High	YAEERDRAEAEAR	4	7	2	P35580;P35579		0	2475714494	0	0.0002974	2.89692	3	1565.73	0.993408	22.5282	2
	High	QSAcNLEK	1	2	1	P35579	C4(Carbamidomethyl)	0	1419410683	0	0.001374	2.88634	2	949.441	0.500761	17.68	0
	High	TEMEDLMSSKDDVGK	1	2	1	P35579		0	116310329	0	0.0002272	2.85	2	1684.75	4.12692	44.4752	1
	High	IAQLEEQLDNETK	1	2	1	P35579		0	536022630	0	7.272e-06	2.80996	2	1530.77	2.25554	37.207	0
	High	QAcVLMIK	1	2	1	P35579	C3(Carbamidomethyl)	0	4.94867e+08	0	0.001955	2.77328	2	962.517	0.630604	39.9786	0
	High	YEILTPNSIPK	2	2	1	P35579		0	1584372751	0	0.0002272	2.70444	2	1274.7	2.79518	44.5105	0
	High	LTEMETLQSQLMAEK	2	2	1	P35579		0	82515526	0	0.0002272	2.68679	2	1751.86	1.61695	58.3992	0
	High	EQEVNILKK	2	1	1	P35579		0	2185265132	0	0.002135	2.6073	2	1100.63	0.645235	29.0622	1
	High	TLEEEAKTHEAQIQEmR	1	1	1	P35579	M16(Oxidation)	0	3.4725e+08	0	0.0002791	2.60384	3	2058.98	2.82249	41.2584	1
	High	NTNPNFVR	2	7	2	P35580;P35579		0	6.62647e+09	0	0.004336	2.59336	2	961.487	2.14963	24.5013	0
	High	QKKFDQLLAEEK	1	7	2	P35580;P35579		0	2.63612e+08	0	0.002728	2.59304	3	1476.81	1.97529	44.7783	2
	High	EEILAQAKENEK	1	2	1	P35579		0	68021052	0	0.001807	2.5518	3	1401.72	1.74796	28.1634	1
	High	VmQEQGTHPK	1	2	1	P35579	M2(Oxidation)	0	184136644	0	0.001929	2.39801	2	1170.56	0.678905	14.921	0
	High	DLQGRDEQSEEK	1	2	1	P35579		0	643880618	0	0.00578	2.39434	2	1433.65	0.479388	17.8723	1
	High	QAcVLmIK	1	2	1	P35579	C3(Carbamidomethyl); M6(Oxidation)	0	147122564	0	0.003753	2.30926	2	978.511	-0.108709	32.7109	0
	High	VDYKADEWLmK	1	7	2	P35580;P35579	M10(Oxidation)	0	111845372	0	0.0005113	2.28898	2	1413.68	2.40102	44.0125	1
	High	VEEEEERcQHLQAEK	1	2	1	P35579	C8(Carbamidomethyl)	0	77811954	0	0.00129	2.25523	2	1913.87	2.05514	24.7182	1
	High	LKQVEDEKNSFR	1	1	1	P35579		0	68205954	0	0.0006845	2.23366	2	1492.78	1.02081	28.2081	2
	High	EQLEEEEEAKHNLEK	1	1	1	P35579		0	88751700	0	0.0004076	2.19865	3	1854.87	-0.945673	32.9291	1
	High	LQEMEGTVK	1	2	1	P35579		0	207137891	0	0.001695	2.19047	2	1034.52	1.64525	25.856	0
	High	VDYKADEWLMK	1	7	2	P35580;P35579		0	4.38448e+07	0	0.0002807	2.16023	2	1397.68	0.624424	58.2686	1
	High	VISGVLQLGNIVFKK	1	2	1	P35579		0	2.11913e+07	0	0.0004974	1.97663	2	1615	1.03772	50.2764	1
	High	NAEQYKDQADK	1	2	1	P35579		0	137867009	0	0.0002272	1.91048	2	1309.6	0.500428	17.9524	1
	High	cIIPNHEKK	4	2	1	P35579	C1(Carbamidomethyl)	0	368450164	0	0.002566	1.89683	2	1138.61	2.80684	25.1254	1
	High	LEVNLQAmK	1	2	1	P35579	M8(Oxidation)	0	1.37544e+08	0	0.001748	1.87709	2	1061.57	0.757145	30.8353	0
	High	INFDVNGYIVGANIETYLLEK	2	2	1	P35579		0	5.55842e+07	0	0.0002272	1.70756	2	2385.24	0.695051	61.0834	0
	High	KMEDSVGcLETAEEVKR	1	1	1	P35579	C8(Carbamidomethyl)	0	61149332	0	3.715e-07	1.69712	3	1980.94	-0.0291328	42.567	2
	High	QEEEmmAKEEELVK	1	2	1	P35579	M5(Oxidation); M6(Oxidation)	0	5.32773e+07	0	0.00311	1.3565	2	1754.78	0.066676	28.1932	1
	High	YKASITALEAK	1	2	1	P35579		0	496612975	0.001	0.0144	3.48977	3	1194.67	1.51126	36.1953	1
	High	KEEELQAALAR	1	12	2	Q7Z406;P35579		0	476400298	0.001	0.009923	3.22553	3	1257.68	1.26329	35.3267	1
	High	EKQLAAENR	2	2	1	P35579		0	4.43915e+08	0.001	0.006822	2.77262	3	1058.56	1.5684	17.1171	1
	High	NcAAYLK	1	19	3	P35580;Q7Z406;P35579	C2(Carbamidomethyl)	0	2065026336	0.001	0.01134	2.44075	2	839.408	-0.240434	23.2776	0
	High	QQQLTAmK	1	6	1	P35579	M7(Oxidation)	0	1.35407e+08	0.001	0.01463	2.20109	2	963.494	1.3398	17.471	0
	High	VEEEAAQK	1	1	1	P35579		0	2.18039e+08	0.001	0.01161	2.14113	2	903.444	2.2624	14.2997	0
	High	FNEGERVR	1	1	1	P35579		0	154481181	0.001	0.01114	1.99269	3	1006.51	-0.13859	21.0412	1
	High	QQQLTAMK	1	6	1	P35579		0	1.70094e+08	0.001	0.0112	1.89331	2	947.501	3.3392	24.797	0
	High	VVFQEFR	2	2	1	P35579		0	6949424736	0.001	0.01343	1.80199	2	924.495	1.45321	41.7698	0
	High	ALEEAMEQK	1	2	1	P35579		0	0	0.001	0.008647	1.60145	2	1048.5	4.39653	26.8296	0
	High	GALALEEK	1	2	1	P35579		0	936439018	0.002	0.02044	2.44139	2	830.462	0.267841	27.39	0
	High	TVGQLYK	1	19	3	P35580;Q7Z406;P35579		0	1296828306	0.002	0.02299	2.21391	2	808.458	2.48533	25.5583	0
	High	QLAAENR	1	2	1	P35579		0	279840540	0.002	0.01536	2.19782	2	801.422	1.20853	16.7108	0
	High	TLEEEAK	1	1	1	P35579		0	90632724	0.002	0.01812	2.05727	2	819.411	1.85012	18.4595	0
	High	GDSEHKR	1	1	1	P35579		0	117779952	0.002	0.01581	1.57712	2	828.397	1.28914	12.2443	1
	High	EEILAQAK	1	2	1	P35579		0	119032116	0.003	0.0277	1.58903	2	901.502	3.0219	25.5158	0
	High	QGFPNR	1	20	3	P35580;Q7Z406;P35579		0	1.98844e+09	0.005	0.07653	1.96982	2	718.364	0.614855	21.9384	0
	High	DQGELER	1	2	1	P35579		0	8.83651e+08	0.005	0.07626	1.82509	2	846.397	2.11361	18.3315	0
	High	SHAQKNENAR	2	2	1	P35579		0	90379156	0.005	0.07563	1.52228	2	1154.57	1.2136	13.1395	1
	High	EQEVNILK	1	1	1	P35579		0	1234267006	0.005	0.0777	1.12798	2	972.538	1.73363	30.8911	0
	High	SVHELEK	1	2	1	P35579		0	1228888888	0.007	0.09964	2.60058	2	841.444	2.91636	18.6723	0
	High	EEKQRQELEK	1	1	1	P35579		0	8.80002e+07	0.008	0.1288	2.18348	2	1316.68	1.06409	18.1551	2
	High	FNEGER	1	1	1	P35579		0	1120745623	0.008	0.1342	1.7614	2	751.338	0.786215	17.9218	0
P67809	Nuclease-sensitive element-binding protein 1 OS=Homo sapiens GN=YBX1 PE=1 SV=3 - [YBOX1_HUMAN]	928.429	65.43	4	18	24	225	3.31025e+10	324	35.9027	9.87646
	A2	Sequence	# PSMs	# Proteins	# Protein Groups	Protein Group Accessions	Modifications	ΔCn	Area	q-Value	PEP	XCorr	Charge	MH+ [Da]	ΔM [ppm]	RT [min]	# Missed Cleavages
	High	RPQYSNPPVQGEVMEGADNQGAGEQGRPVR	8	3	1	P67809		0	1.92416e+08	0	4.008e-16	9.21539	4	3223.54	2.42874	56.3629	0
	High	RPQYSNPPVQGEVmEGADNQGAGEQGRPVR	14	3	1	P67809	M14(Oxidation)	0	4213504732	0	4.008e-16	8.90289	4	3239.53	0.745814	43.2932	0
	High	SVGDGETVEFDVVEGEKGAEAANVTGPGGVPVQGSK	53	2	1	P67809		0	2110110230	0	4.008e-16	8.03505	3	3472.68	2.34729	61.6704	1
	High	NDTKEDVFVHQTAIKK	2	4	2	P16989-2;P67809		0	7.04359e+08	0	4.008e-16	7.27474	3	1872.99	2.41046	63.073	2
	High	EDGNEEDKENQGDETQGQQPPQR	3	2	1	P67809		0	2.39041e+09	0	4.008e-16	6.69415	3	2628.11	1.1105	21.6485	1
	High	NYQQNYQNSESGEKNEGSESAPEGQAQQR	6	3	1	P67809		0	31213091603	0	4.008e-16	6.68832	3	3257.4	1.16912	28.3567	1
	High	RRPENPKPQDGKETK	38	2	1	P67809		0	2.11578e+09	0	3.098e-05	6.49674	4	1779.95	1.34596	34.1147	2
	High	EDGNEEDKENQGDETQGQQPPQRR	9	2	1	P67809		0	2.3304e+10	0	3.851e-14	6.37585	4	2784.21	1.72847	22.7769	2
	High	NDTKEDVFVHQTAIK	3	5	2	P16989-2;P67809		0	430805414	0	8.168e-13	6.26748	3	1744.89	1.88743	62.9553	1
	High	QPREDGNEEDKENQGDETQGQQPPQR	5	2	1	P67809		0	661123744	0	2.857e-13	5.65794	4	3009.31	-0.679689	23.9388	2
	High	RPENPKPQDGKETK	10	2	1	P67809		0	4.23074e+09	0	3.419e-07	5.56156	4	1623.85	1.27802	26.6197	1
	High	SVGDGETVEFDVVEGEK	28	6	2	P16989-2;P67809		0	25361136922	0	1.1e-15	5.47529	2	1795.82	0.928526	50.4645	0
	High	GAEAANVTGPGGVPVQGSK	6	2	1	P67809		0	35494375636	0	6.692e-16	5.10721	2	1695.87	1.00488	31.1554	0
	High	AADPPAENSSAPEAEQGGAE	5	2	1	P67809		0	14875599460	0	2.765e-14	4.68844	2	1897.81	0.516576	24.7134	0
	High	RRPENPKPQDGK	7	2	1	P67809		0	3.69684e+09	0	0.0002272	4.3378	3	1421.76	2.62332	27.3782	1
	High	RPENPKPQDGK	2	2	1	P67809		0	5.50273e+08	0	3.651e-08	3.63687	2	1265.66	0.751252	22.5497	0
	High	NYQQNYQNSESGEK	1	3	1	P67809		0	4.95289e+08	0	2.797e-07	3.22018	2	1688.72	0.974049	23.175	0
	High	RRFPPYYMR	1	3	1	P67809		0	3.43326e+07	0	0.0002272	3.21997	3	1285.67	6.26246	63.3187	2
	High	EDVFVHQTAIK	2	6	2	P16989-2;P67809		0	558858757	0	0.0002272	3.14023	3	1286.68	1.25943	49.8511	0
	High	NGYGFINR	5	6	2	P16989-2;P67809		0	3.26001e+10	0	0.001372	2.925	2	940.465	1.07912	58.6493	0
	High	YAADRNHYRR	2	3	1	P67809		0	0	0	0.002296	2.87219	3	1321.65	1.37084	34.077	2
	High	VIATKVLGTVK	3	5	2	P67809;P16989-2		0	1.51753e+07	0	0.0002792	2.76131	3	1128.74	1.55021	54.5961	1
	High	YAADRNHYR	8	3	1	P67809		0	1.2648e+10	0.001	0.007179	2.87502	3	1165.55	0.72968	24.9463	1
	High	RRRPENPKPQDGK	1	2	1	P67809		0	0	0.001	0.01461	2.50011	4	1577.86	1.53327	39.1718	2
	High	RFPPYYmR	3	3	1	P67809	M7(Oxidation)	0	0	0.003	0.02628	2.43874	3	1145.56	2.34313	55.266	1
Q00839	Heterogeneous nuclear ribonucleoprotein U OS=Homo sapiens GN=HNRNPU PE=1 SV=6 - [HNRPU_HUMAN]	830.128	55.03	2	4	56	256	4.13209e+10	825	90.528	5.99854
	A2	Sequence	# PSMs	# Proteins	# Protein Groups	Protein Group Accessions	Modifications	ΔCn	Area	q-Value	PEP	XCorr	Charge	MH+ [Da]	ΔM [ppm]	RT [min]	# Missed Cleavages
	High	KAEVEGKDLPEHAVLK	13	2	2	Q00839;Q00839-2		0	5.09237e+09	0	1.44e-12	7.63512	4	1762.97	2.2146	41.6862	2
	High	EKPYFPIPEEYTFIQNVPLEDRVR	5	2	2	Q00839;Q00839-2		0	2052613127	0	2.614e-15	6.64208	4	2979.53	2.4877	52.3032	1
	High	LQAALDDEEAGGRPAMEPGNGSLDLGGDSAGR	3	2	2	Q00839;Q00839-2		0	1907090661	0	4.008e-16	6.46227	3	3126.45	1.86292	37.9166	0
	High	LQAALDDEEAGGRPAmEPGNGSLDLGGDSAGR	1	2	2	Q00839;Q00839-2	M16(Oxidation)	0	786206337	0	4.008e-16	6.27968	3	3142.44	1.29625	34.9746	0
	High	HAAENPGKYNILGTNTIMDK	5	2	2	Q00839;Q00839-2		0	1345625448	0	4.008e-16	6.25459	3	2187.09	2.52425	35.3784	1
	High	SPQPPVEEEDEHFDDTVVcLDTYNcDLHFK	5	3	2	Q00839;Q00839-2	C19(Carbamidomethyl); C25(Carbamidomethyl)	0	4.23544e+09	0	1.132e-13	6.21494	4	3635.57	2.72596	47.4369	0
	High	NQSQGYNQWQQGQFWGQKPWSQHYHQGYY	2	2	2	Q00839;Q00839-2		0	9.59357e+08	0	4.23e-11	6.08653	4	3658.61	0.939285	43.7922	0
	High	RNFILDQTNVSAAAQR	2	2	2	Q00839;Q00839-2		0	1.70201e+09	0	2.002e-11	5.9365	3	1803.95	1.61172	34.1486	1
	High	AEGGGGGGRPGAPAAGDGKTEQK	2	1	1	Q00839		0	1223837470	0	4.441e-11	5.73089	4	2024.98	1.963	15.4586	1
	High	AKSPQPPVEEEDEHFDDTVVcLDTYNcDLHFK	2	3	2	Q00839;Q00839-2	C21(Carbamidomethyl); C27(Carbamidomethyl)	0	5.13032e+08	0	1.173e-15	5.62441	4	3834.69	-0.219491	44.5226	1
	High	EKPYFPIPEEYTFIQNVPLEDR	7	2	2	Q00839;Q00839-2		0	28873629368	0	4.008e-16	5.60223	3	2724.36	2.115	53.1453	0
	High	AEVEGKDLPEHAVLK	4	2	2	Q00839;Q00839-2		0	3923954360	0	5.682e-12	5.50865	3	1634.88	0.902592	27.0877	1
	High	AVVVcPKDEDYKQR	7	2	2	Q00839;Q00839-2	C5(Carbamidomethyl)	0	6.58648e+09	0	7.346e-12	5.41618	4	1706.85	0.324047	27.9436	2
	High	SSGPTSLFAVTVAPPGAR	17	2	2	Q00839;Q00839-2		0	50424806472	0	9.776e-10	4.82787	2	1714.92	1.95095	44.8445	0
	High	GPEEKKDcEVVMMIGLPGAGK	3	2	2	Q00839;Q00839-2	C8(Carbamidomethyl)	0	1219515690	0	2.491e-07	4.80603	4	2245.1	-2.17196	40.45	2
	High	NFILDQTNVSAAAQR	24	2	2	Q00839;Q00839-2		0	37150371493	0	8.845e-07	4.79433	3	1647.85	1.01436	38.1748	0
	High	GNFTLPEVAEcFDEITYVELQKEEAQK	2	2	2	Q00839;Q00839-2	C11(Carbamidomethyl)	0	1.01388e+09	0	4.008e-16	4.79111	3	3187.52	0.385465	61.5487	1
	High	KDcEVVMMIGLPGAGK	2	2	2	Q00839;Q00839-2	C3(Carbamidomethyl)	0	967801127	0	3.069e-14	4.73982	2	1704.85	-0.329326	42.6819	1
	High	QMADTGKLNTLLQR	5	2	2	Q00839;Q00839-2		0	692111319	0	1.931e-06	4.71043	3	1588.85	1.53537	35.4216	1
	High	LKVSELKEELK	5	2	2	Q00839;Q00839-2		0	1984073775	0	3.466e-07	4.62138	3	1315.79	2.17673	29.9871	2
	High	GYFEYIEENKYSR	9	3	2	Q00839;Q00839-2		0	8.77195e+09	0	3.666e-10	4.15166	3	1697.78	0.863662	54.6022	1
	High	QmADTGKLNTLLQR	2	2	2	Q00839;Q00839-2	M2(Oxidation)	0	9.61351e+08	0	0.0001668	4.08386	3	1604.84	-0.141442	32.2442	1
	High	AEGGGGGGRPGAPAAGDGK	2	1	1	Q00839		0	7.27287e+08	0	1.515e-10	4.02305	2	1538.73	1.12961	15.5132	0
	High	HLYTKDIDIHEVR	3	3	2	Q00839;Q00839-2		0	1.8014e+08	0	2.875e-08	3.97855	4	1638.86	2.01273	46.9863	1
	High	KDcEVVmMIGLPGAGK	2	2	2	Q00839;Q00839-2	C3(Carbamidomethyl); M7(Oxidation)	0	96382354	0	0.0002272	3.9162	3	1720.85	2.40805	39.2856	1
	High	NFILDQTNVSAAAQRR	2	2	2	Q00839;Q00839-2		0	618059256	0	1.782e-05	3.85215	3	1803.95	1.91623	47.7161	1
	High	VSELKEELKK	3	2	2	Q00839;Q00839-2		0	1.21509e+09	0	0.0002272	3.83359	2	1202.7	-1.01249	27.8026	2
	High	KDcEVVmmIGLPGAGK	1	2	2	Q00839;Q00839-2	C3(Carbamidomethyl); M7(Oxidation); M8(Oxidation)	0	1.12192e+08	0	7.201e-05	3.66548	3	1736.84	-0.203605	32.9672	1
	High	NGQDLGVAFK	8	3	2	Q00839;Q00839-2		0	1.68041e+10	0	0.0002272	3.64958	2	1048.54	2.25261	50.9354	0
	High	GPEEKKDcEVVmMIGLPGAGK	1	2	2	Q00839;Q00839-2	C8(Carbamidomethyl); M12(Oxidation)	0	163566650	0	6.433e-08	3.59528	3	2261.1	0.017278	37.7162	2
	High	QGQQQAGGKK	1	1	1	Q00839		0	37471497	0	0.0002272	3.40377	2	1029.55	1.65547	12.1717	1
	High	VSELKEELK	3	2	2	Q00839;Q00839-2		0	7407040920	0	0.0002783	3.39015	2	1074.61	1.02448	22.888	1
	High	KmcLFAGFQR	2	2	2	Q00839;Q00839-2	M2(Oxidation); C3(Carbamidomethyl)	0	520793019	0	0.0002272	3.32178	2	1273.62	0.965747	34.7047	1
	High	DcEVVMMIGLPGAGK	2	2	2	Q00839;Q00839-2	C2(Carbamidomethyl)	0	2.39143e+08	0	1.907e-09	3.30365	2	1576.76	1.8112	47.8514	0
	High	LLEQYKEESK	5	2	2	Q00839;Q00839-2		0	8310590649	0	0.0002272	3.25246	2	1266.66	1.91881	22.6409	1
	High	HAAENPGKYNILGTNTImDK	1	2	2	Q00839;Q00839-2	M18(Oxidation)	0	79728252	0	9.942e-11	3.21927	2	2203.08	-0.305161	31.338	1
	High	KAVVVcPK	1	2	2	Q00839;Q00839-2	C6(Carbamidomethyl)	0	329969900	0	0.0005478	3.14807	2	900.536	2.54286	19.9539	1
	High	YNILGTNTImDK	1	2	2	Q00839;Q00839-2	M10(Oxidation)	0	1698901072	0	1.604e-05	3.1312	2	1398.7	2.62586	35.799	0
	High	LLEQYKEESKK	2	2	2	Q00839;Q00839-2		0	730545056	0	0.0002272	3.11135	2	1394.75	0.342754	27.4391	2
	High	QGQQQAGGK	1	1	1	Q00839		0	650360595	0	0.0005031	2.99207	2	901.448	-0.615254	12.3753	0
	High	HAAENPGK	2	2	2	Q00839;Q00839-2		0	4.1515e+08	0	0.0004804	2.97959	2	823.406	0.243	28.5728	0
	High	KAVVVcPKDEDYK	1	2	2	Q00839;Q00839-2	C6(Carbamidomethyl)	0	4.71271e+07	0	0.0002272	2.85599	2	1550.79	-1.11935	27.8563	2
	High	VTEKIPVR	7	3	2	Q00839;Q00839-2		0	2745059834	0	0.002005	2.79431	2	941.581	3.28056	25.4589	1
	High	DIDIHEVR	22	3	2	Q00839;Q00839-2		0	35484990224	0	0.0006434	2.74782	3	996.512	1.1001	56.4738	0
	High	YNILGTNTIMDK	2	2	2	Q00839;Q00839-2		0	6315938464	0	0.0002272	2.74516	2	1382.7	0.391197	40.6867	0
	High	AVVVcPKDEDYK	3	2	2	Q00839;Q00839-2	C5(Carbamidomethyl)	0	1.5039e+08	0	0.0002272	2.74301	3	1422.69	0.763945	23.8282	1
	High	mcLFAGFQR	2	2	2	Q00839;Q00839-2	M1(Oxidation); C2(Carbamidomethyl)	0	1552145256	0	0.0002466	2.72048	2	1145.52	1.39281	39.6499	0
	High	KMcLFAGFQR	2	2	2	Q00839;Q00839-2	C3(Carbamidomethyl)	0	7.44408e+08	0	0.0002784	2.4766	2	1257.62	-1.51228	40.0992	1
	High	DLPEHAVLK	10	2	2	Q00839;Q00839-2		0	2.98924e+10	0	0.003336	2.39231	3	1021.57	0.359302	25.9755	0
	High	TcNcETEDYGEKFDENDVITcFANFESDEVELSYAK	3	3	2	Q00839;Q00839-2	C2(Carbamidomethyl); C4(Carbamidomethyl); C21(Carbamidomethyl)	0	3.10575e+08	0	0.0002272	1.42071	3	4328.78	1.98364	58.2163	1
	High	TcNcETEDYGEK	1	3	2	Q00839;Q00839-2	C2(Carbamidomethyl); C4(Carbamidomethyl)	0	14998735	0	0.0009837	1.17622	2	1505.55	1.93143	28.1053	0
	High	LNTLLQR	5	2	2	Q00839;Q00839-2		0	33048983047	0.001	0.01101	2.8639	2	857.522	1.79224	27.9082	0
	High	KAEVEGK	1	2	2	Q00839;Q00839-2		0	0	0.001	0.009458	2.57897	2	760.42	0.372622	30.5344	1
	High	FIEIAARK	1	2	2	Q00839;Q00839-2		0	1.01087e+08	0.001	0.009003	2.24503	3	947.568	0.734529	35.1012	1
	High	DEDYKQR	1	2	2	Q00839;Q00839-2		0	1.45981e+08	0.001	0.01256	2.15565	2	953.434	1.75813	15.5295	1
	High	AVVVcPK	1	2	2	Q00839;Q00839-2	C5(Carbamidomethyl)	0	6.82168e+07	0.001	0.01172	1.97593	2	772.441	2.64757	33.6229	0
	High	FIEIAAR	8	2	2	Q00839;Q00839-2		0	3.63876e+10	0.002	0.01891	2.42468	2	819.474	2.42899	36.5022	0
	High	GKVcFEMK	1	3	2	Q00839;Q00839-2	C4(Carbamidomethyl)	0	2.6105e+08	0.002	0.01499	2.25332	2	998.481	1.65012	35.8084	1
	High	QMADTGK	1	2	2	Q00839;Q00839-2		0	7.71951e+06	0.002	0.01833	1.18229	2	750.346	0.526801	27.1115	0
	High	LSDKGLK	2	2	2	Q00839;Q00839-2		0	428563310	0.003	0.03985	2.28124	2	760.457	0.930426	19.393	1
	High	APQcLGK	6	2	2	Q00839;Q00839-2	C4(Carbamidomethyl)	0	3.10344e+10	0.003	0.02703	2.05769	2	773.398	0.279729	17.8763	0
	High	ASYGVSK	4	3	2	Q00839;Q00839-2		0	4940659376	0.004	0.05005	1.95315	2	711.369	2.1925	16.7349	0
	High	FDENDVITcFANFESDEVELSYAK	1	3	2	Q00839;Q00839-2	C9(Carbamidomethyl)	0	2.38109e+07	0.006	0.08048	0.529735	3	2842.24	0.204231	60.7902	0
	High	QNTGSK	1	2	2	Q00839;Q00839-2		0	1.22243e+07	0.009	0.1438	1.92032	2	634.316	0.0583643	11.6253	0
Q00839-2	Isoform Short of Heterogeneous nuclear ribonucleoprotein U OS=Homo sapiens GN=HNRNPU - [HNRPU_HUMAN]	822.193	54.09	2	1	53	255	4.13209e+10	806	88.9242	5.78271
	A2	Sequence	# PSMs	# Proteins	# Protein Groups	Protein Group Accessions	Modifications	ΔCn	Area	q-Value	PEP	XCorr	Charge	MH+ [Da]	ΔM [ppm]	RT [min]	# Missed Cleavages
	High	KAEVEGKDLPEHAVLK	13	2	2	Q00839;Q00839-2		0	5.09237e+09	0	1.44e-12	7.63512	4	1762.97	2.2146	41.6862	2
	High	EKPYFPIPEEYTFIQNVPLEDRVR	5	2	2	Q00839;Q00839-2		0	2052613127	0	2.614e-15	6.64208	4	2979.53	2.4877	52.3032	1
	High	LQAALDDEEAGGRPAMEPGNGSLDLGGDSAGR	3	2	2	Q00839;Q00839-2		0	1907090661	0	4.008e-16	6.46227	3	3126.45	1.86292	37.9166	0
	High	LQAALDDEEAGGRPAmEPGNGSLDLGGDSAGR	1	2	2	Q00839;Q00839-2	M16(Oxidation)	0	786206337	0	4.008e-16	6.27968	3	3142.44	1.29625	34.9746	0
	High	HAAENPGKYNILGTNTIMDK	5	2	2	Q00839;Q00839-2		0	1345625448	0	4.008e-16	6.25459	3	2187.09	2.52425	35.3784	1
	High	SPQPPVEEEDEHFDDTVVcLDTYNcDLHFK	5	3	2	Q00839;Q00839-2	C19(Carbamidomethyl); C25(Carbamidomethyl)	0	4.23544e+09	0	1.132e-13	6.21494	4	3635.57	2.72596	47.4369	0
	High	NQSQGYNQWQQGQFWGQKPWSQHYHQGYY	2	2	2	Q00839;Q00839-2		0	9.59357e+08	0	4.23e-11	6.08653	4	3658.61	0.939285	43.7922	0
	High	RNFILDQTNVSAAAQR	2	2	2	Q00839;Q00839-2		0	1.70201e+09	0	2.002e-11	5.9365	3	1803.95	1.61172	34.1486	1
	High	AKSPQPPVEEEDEHFDDTVVcLDTYNcDLHFK	2	3	2	Q00839;Q00839-2	C21(Carbamidomethyl); C27(Carbamidomethyl)	0	5.13032e+08	0	1.173e-15	5.62441	4	3834.69	-0.219491	44.5226	1
	High	EKPYFPIPEEYTFIQNVPLEDR	7	2	2	Q00839;Q00839-2		0	28873629368	0	4.008e-16	5.60223	3	2724.36	2.115	53.1453	0
	High	AEVEGKDLPEHAVLK	4	2	2	Q00839;Q00839-2		0	3923954360	0	5.682e-12	5.50865	3	1634.88	0.902592	27.0877	1
	High	AVVVcPKDEDYKQR	7	2	2	Q00839;Q00839-2	C5(Carbamidomethyl)	0	6.58648e+09	0	7.346e-12	5.41618	4	1706.85	0.324047	27.9436	2
	High	SSGPTSLFAVTVAPPGAR	17	2	2	Q00839;Q00839-2		0	50424806472	0	9.776e-10	4.82787	2	1714.92	1.95095	44.8445	0
	High	GPEEKKDcEVVMMIGLPGAGK	3	2	2	Q00839;Q00839-2	C8(Carbamidomethyl)	0	1219515690	0	2.491e-07	4.80603	4	2245.1	-2.17196	40.45	2
	High	NFILDQTNVSAAAQR	24	2	2	Q00839;Q00839-2		0	37150371493	0	8.845e-07	4.79433	3	1647.85	1.01436	38.1748	0
	High	GNFTLPEVAEcFDEITYVELQKEEAQK	2	2	2	Q00839;Q00839-2	C11(Carbamidomethyl)	0	1.01388e+09	0	4.008e-16	4.79111	3	3187.52	0.385465	61.5487	1
	High	KDcEVVMMIGLPGAGK	2	2	2	Q00839;Q00839-2	C3(Carbamidomethyl)	0	967801127	0	3.069e-14	4.73982	2	1704.85	-0.329326	42.6819	1
	High	QMADTGKLNTLLQR	5	2	2	Q00839;Q00839-2		0	692111319	0	1.931e-06	4.71043	3	1588.85	1.53537	35.4216	1
	High	LKVSELKEELK	5	2	2	Q00839;Q00839-2		0	1984073775	0	3.466e-07	4.62138	3	1315.79	2.17673	29.9871	2
	High	QGQQQAGGDGKTEQK	5	1	1	Q00839-2		0	3.36751e+08	0	0.0001355	4.54315	3	1559.74	1.38795	13.452	1
	High	GYFEYIEENKYSR	9	3	2	Q00839;Q00839-2		0	8.77195e+09	0	3.666e-10	4.15166	3	1697.78	0.863662	54.6022	1
	High	QmADTGKLNTLLQR	2	2	2	Q00839;Q00839-2	M2(Oxidation)	0	9.61351e+08	0	0.0001668	4.08386	3	1604.84	-0.141442	32.2442	1
	High	HLYTKDIDIHEVR	3	3	2	Q00839;Q00839-2		0	1.8014e+08	0	2.875e-08	3.97855	4	1638.86	2.01273	46.9863	1
	High	KDcEVVmMIGLPGAGK	2	2	2	Q00839;Q00839-2	C3(Carbamidomethyl); M7(Oxidation)	0	96382354	0	0.0002272	3.9162	3	1720.85	2.40805	39.2856	1
	High	NFILDQTNVSAAAQRR	2	2	2	Q00839;Q00839-2		0	618059256	0	1.782e-05	3.85215	3	1803.95	1.91623	47.7161	1
	High	VSELKEELKK	3	2	2	Q00839;Q00839-2		0	1.21509e+09	0	0.0002272	3.83359	2	1202.7	-1.01249	27.8026	2
	High	KDcEVVmmIGLPGAGK	1	2	2	Q00839;Q00839-2	C3(Carbamidomethyl); M7(Oxidation); M8(Oxidation)	0	1.12192e+08	0	7.201e-05	3.66548	3	1736.84	-0.203605	32.9672	1
	High	NGQDLGVAFK	8	3	2	Q00839;Q00839-2		0	1.68041e+10	0	0.0002272	3.64958	2	1048.54	2.25261	50.9354	0
	High	GPEEKKDcEVVmMIGLPGAGK	1	2	2	Q00839;Q00839-2	C8(Carbamidomethyl); M12(Oxidation)	0	163566650	0	6.433e-08	3.59528	3	2261.1	0.017278	37.7162	2
	High	VSELKEELK	3	2	2	Q00839;Q00839-2		0	7407040920	0	0.0002783	3.39015	2	1074.61	1.02448	22.888	1
	High	KmcLFAGFQR	2	2	2	Q00839;Q00839-2	M2(Oxidation); C3(Carbamidomethyl)	0	520793019	0	0.0002272	3.32178	2	1273.62	0.965747	34.7047	1
	High	DcEVVMMIGLPGAGK	2	2	2	Q00839;Q00839-2	C2(Carbamidomethyl)	0	2.39143e+08	0	1.907e-09	3.30365	2	1576.76	1.8112	47.8514	0
	High	LLEQYKEESK	5	2	2	Q00839;Q00839-2		0	8310590649	0	0.0002272	3.25246	2	1266.66	1.91881	22.6409	1
	High	HAAENPGKYNILGTNTImDK	1	2	2	Q00839;Q00839-2	M18(Oxidation)	0	79728252	0	9.942e-11	3.21927	2	2203.08	-0.305161	31.338	1
	High	KAVVVcPK	1	2	2	Q00839;Q00839-2	C6(Carbamidomethyl)	0	329969900	0	0.0005478	3.14807	2	900.536	2.54286	19.9539	1
	High	YNILGTNTImDK	1	2	2	Q00839;Q00839-2	M10(Oxidation)	0	1698901072	0	1.604e-05	3.1312	2	1398.7	2.62586	35.799	0
	High	LLEQYKEESKK	2	2	2	Q00839;Q00839-2		0	730545056	0	0.0002272	3.11135	2	1394.75	0.342754	27.4391	2
	High	HAAENPGK	2	2	2	Q00839;Q00839-2		0	4.1515e+08	0	0.0004804	2.97959	2	823.406	0.243	28.5728	0
	High	KAVVVcPKDEDYK	1	2	2	Q00839;Q00839-2	C6(Carbamidomethyl)	0	4.71271e+07	0	0.0002272	2.85599	2	1550.79	-1.11935	27.8563	2
	High	VTEKIPVR	7	3	2	Q00839;Q00839-2		0	2745059834	0	0.002005	2.79431	2	941.581	3.28056	25.4589	1
	High	DIDIHEVR	22	3	2	Q00839;Q00839-2		0	35484990224	0	0.0006434	2.74782	3	996.512	1.1001	56.4738	0
	High	YNILGTNTIMDK	2	2	2	Q00839;Q00839-2		0	6315938464	0	0.0002272	2.74516	2	1382.7	0.391197	40.6867	0
	High	AVVVcPKDEDYK	3	2	2	Q00839;Q00839-2	C5(Carbamidomethyl)	0	1.5039e+08	0	0.0002272	2.74301	3	1422.69	0.763945	23.8282	1
	High	mcLFAGFQR	2	2	2	Q00839;Q00839-2	M1(Oxidation); C2(Carbamidomethyl)	0	1552145256	0	0.0002466	2.72048	2	1145.52	1.39281	39.6499	0
	High	KMcLFAGFQR	2	2	2	Q00839;Q00839-2	C3(Carbamidomethyl)	0	7.44408e+08	0	0.0002784	2.4766	2	1257.62	-1.51228	40.0992	1
	High	DLPEHAVLK	10	2	2	Q00839;Q00839-2		0	2.98924e+10	0	0.003336	2.39231	3	1021.57	0.359302	25.9755	0
	High	TcNcETEDYGEKFDENDVITcFANFESDEVELSYAK	3	3	2	Q00839;Q00839-2	C2(Carbamidomethyl); C4(Carbamidomethyl); C21(Carbamidomethyl)	0	3.10575e+08	0	0.0002272	1.42071	3	4328.78	1.98364	58.2163	1
	High	TcNcETEDYGEK	1	3	2	Q00839;Q00839-2	C2(Carbamidomethyl); C4(Carbamidomethyl)	0	14998735	0	0.0009837	1.17622	2	1505.55	1.93143	28.1053	0
	High	LNTLLQR	5	2	2	Q00839;Q00839-2		0	33048983047	0.001	0.01101	2.8639	2	857.522	1.79224	27.9082	0
	High	KAEVEGK	1	2	2	Q00839;Q00839-2		0	0	0.001	0.009458	2.57897	2	760.42	0.372622	30.5344	1
	High	FIEIAARK	1	2	2	Q00839;Q00839-2		0	1.01087e+08	0.001	0.009003	2.24503	3	947.568	0.734529	35.1012	1
	High	DEDYKQR	1	2	2	Q00839;Q00839-2		0	1.45981e+08	0.001	0.01256	2.15565	2	953.434	1.75813	15.5295	1
	High	AVVVcPK	1	2	2	Q00839;Q00839-2	C5(Carbamidomethyl)	0	6.82168e+07	0.001	0.01172	1.97593	2	772.441	2.64757	33.6229	0
	High	FIEIAAR	8	2	2	Q00839;Q00839-2		0	3.63876e+10	0.002	0.01891	2.42468	2	819.474	2.42899	36.5022	0
	High	GKVcFEMK	1	3	2	Q00839;Q00839-2	C4(Carbamidomethyl)	0	2.6105e+08	0.002	0.01499	2.25332	2	998.481	1.65012	35.8084	1
	High	QMADTGK	1	2	2	Q00839;Q00839-2		0	7.71951e+06	0.002	0.01833	1.18229	2	750.346	0.526801	27.1115	0
	High	LSDKGLK	2	2	2	Q00839;Q00839-2		0	428563310	0.003	0.03985	2.28124	2	760.457	0.930426	19.393	1
	High	APQcLGK	6	2	2	Q00839;Q00839-2	C4(Carbamidomethyl)	0	3.10344e+10	0.003	0.02703	2.05769	2	773.398	0.279729	17.8763	0
	High	ASYGVSK	4	3	2	Q00839;Q00839-2		0	4940659376	0.004	0.05005	1.95315	2	711.369	2.1925	16.7349	0
	High	FDENDVITcFANFESDEVELSYAK	1	3	2	Q00839;Q00839-2	C9(Carbamidomethyl)	0	2.38109e+07	0.006	0.08048	0.529735	3	2842.24	0.204231	60.7902	0
	High	QNTGSK	1	2	2	Q00839;Q00839-2		0	1.22243e+07	0.009	0.1438	1.92032	2	634.316	0.0583643	11.6253	0
Q9NR30	Nucleolar RNA helicase 2 OS=Homo sapiens GN=DDX21 PE=1 SV=5 - [DDX21_HUMAN]	791.865	62.07	4	51	54	219	3.2563e+09	783	87.2904	9.27588
	A2	Sequence	# PSMs	# Proteins	# Protein Groups	Protein Group Accessions	Modifications	ΔCn	Area	q-Value	PEP	XCorr	Charge	MH+ [Da]	ΔM [ppm]	RT [min]	# Missed Cleavages
	High	LIEEKGAVEALAAALAHISGATSVDQR	5	2	1	Q9NR30		0	151200726	0	4.00815e-16	8.5733	3	2720.48	6.69996	63.0658	1
	High	GLDIPEVDLVIQSSPPKDVESYIHR	3	2	1	Q9NR30		0	565814656	0	4.008e-16	8.15237	4	2806.47	3.92521	62.9744	1
	High	EAQELSQNSAIKQDAQSLHGDIPQK	7	2	1	Q9NR30		0	9.20918e+08	0	4.008e-16	7.61931	4	2735.37	3.90026	62.8345	1
	High	GAVEALAAALAHISGATSVDQR	5	2	1	Q9NR30		0	5.86265e+08	0	4.008e-16	7.29761	2	2108.12	4.44604	63.0257	0
	High	VTKNEEPSEEEIDAPKPK	4	2	1	Q9NR30		0	813721460	0	4.008e-16	6.46259	3	2040.01	0.307759	28.0597	1
	High	SDKTEEIAEEEETVFPK	9	1	1	Q9NR30		0	2.17159e+09	0	4.008e-16	6.38538	2	1980.94	3.32413	62.8332	1
	High	TFHHVYSGKDLIAQAR	5	2	1	Q9NR30		0	703352161	0	4.008e-16	6.12034	3	1842.98	7.60099	63.1134	1
	High	ELANQVSKDFSDITK	8	2	1	Q9NR30		0	1.25223e+09	0	3.12e-14	5.76187	2	1694.86	0.5971	52.7804	1
	High	GKLGVcFDVPTASVTEIQEK	4	2	1	Q9NR30	C6(Carbamidomethyl)	0	4.36684e+08	0	8.219e-09	5.70702	3	2178.12	1.80943	56.7883	1
	High	KLSVAcFYGGTPYGGQFER	7	2	1	Q9NR30	C6(Carbamidomethyl)	0	1880757644	0	2.84e-12	5.66292	3	2137.02	1.3282	60.58	1
	High	ELANQVSKDFSDITKK	5	2	1	Q9NR30		0	4.34898e+08	0	1.432e-11	5.36178	3	1822.96	0.916448	58.3434	2
	High	GRAPQVLVLAPTR	8	2	1	Q9NR30		0	1805759491	0	2.253e-05	5.345	3	1377.84	2.77798	44.9853	1
	High	DSEDNPQTLLFSATcPHWVFNVAK	2	2	1	Q9NR30	C15(Carbamidomethyl)	0	4.74014e+08	0	1.274e-15	4.95015	3	2776.3	0.406075	55.2165	0
	High	NEEPSEEEIDAPKPK	5	2	1	Q9NR30		0	1520213811	0	1.162e-06	4.91662	3	1711.8	-0.055006	27.9959	0
	High	KKEEPSQNDISPK	6	2	1	Q9NR30		0	5.99844e+08	0	3.306e-08	4.68768	3	1499.77	-0.0591101	16.5	2
	High	NGSFGVLVATNVAAR	7	2	1	Q9NR30		0	992312096	0	3.154e-11	4.68253	2	1475.8	4.61513	62.7076	0
	High	LSVAcFYGGTPYGGQFER	4	2	1	Q9NR30	C5(Carbamidomethyl)	0	784178844	0	4.867e-16	4.65401	2	2008.93	3.72825	62.7672	0
	High	RWQLSVATEQPELEGPR	1	2	1	Q9NR30		0	0	0	8.844e-08	4.64047	3	1996.03	1.21917	56.237	1
	High	LLDSVPPTAISHFK	11	2	1	Q9NR30		0	1519756568	0	3.962e-05	4.54905	3	1524.84	0.630195	55.2928	0
	High	LGVcFDVPTASVTEIQEK	6	2	1	Q9NR30	C4(Carbamidomethyl)	0	8.00802e+08	0	6.775e-14	4.34071	2	1993.01	5.95788	62.7374	0
	High	EGAFSNFPISEETIK	6	3	2	Q9NR30;Q9BQ39		0	2.45183e+09	0	4.872e-08	4.31827	2	1668.82	4.06615	62.766	0
	High	TAITVEHLAIK	8	2	1	Q9NR30		0	2171521558	0	1.22e-05	4.30933	2	1195.71	0.378315	32.0479	0
	High	IKDHIQNGKLDLTK	1	2	1	Q9NR30		0	3.46006e+08	0	0.0002272	4.16752	4	1622.93	2.6355	38.5672	2
	High	ELKEQLGEEIDSKVK	4	2	1	Q9NR30		0	511945642	0	0.0002272	3.95427	3	1744.94	2.11197	46.7925	2
	High	NGIDILVGTPGR	3	3	2	Q9NR30;Q9BQ39		0	1233913752	0	0.0001865	3.80402	2	1211.68	4.76199	62.7063	0
	High	APQVLVLAPTR	8	2	1	Q9NR30		0	2.62852e+09	0	8.966e-05	3.72604	2	1164.71	0.652229	42.0097	0
	High	STYEQVDLIGKK	7	2	1	Q9NR30		0	1.39156e+09	0	4.434e-06	3.69741	2	1380.74	2.13253	36.9891	1
	High	QDAQSLHGDIPQK	7	2	1	Q9NR30		0	1240131483	0	1.734e-10	3.67272	2	1436.72	1.56203	22.7604	0
	High	TGVcIcFYQHKEEYQLVQVEQK	2	2	1	Q9NR30	C4(Carbamidomethyl); C6(Carbamidomethyl)	0	100673352	0	0.0002272	3.5631	4	2786.33	1.15709	40.8012	1
	High	TFSFAIPLIEK	3	2	1	Q9NR30		0	1535848208	0	0.0001263	3.41573	2	1265.71	0.173576	53.0614	0
	High	GVTFLFPIQAK	4	2	1	Q9NR30		0	2.29475e+09	0	0.0002272	3.39355	2	1220.71	2.76038	49.0906	0
	High	ELKEQLGEEIDSK	4	2	1	Q9NR30		0	5.24121e+08	0	5.325e-05	3.28521	2	1517.77	1.06893	29.862	1
	High	EAQELSQNSAIK	4	2	1	Q9NR30		0	1059458340	0	0.000202	3.26483	2	1317.67	1.06237	22.9328	0
	High	QSAEKLIEEK	1	2	1	Q9NR30		0	211424682	0	0.0002567	3.18575	2	1174.63	1.82288	28.5793	1
	High	AAVIGDVIR	9	2	1	Q9NR30		0	3170390864	0	0.0004115	3.15461	2	913.546	-0.917709	32.3011	0
	High	IGVPSATEIIK	7	2	1	Q9NR30		0	3969987799	0	0.0002272	3.14837	2	1127.67	-0.0634174	37.0323	0
	High	TFHHVYSGK	4	2	1	Q9NR30		0	2.56573e+08	0	0.000482	3.10088	2	1075.53	0.735582	16.4596	0
	High	STYEQVDLIGK	2	2	1	Q9NR30		0	834104728	0	0.0002272	2.8947	2	1252.64	-0.281117	37.6073	0
	High	VYSGHQGR	2	2	1	Q9NR30		0	5.33587e+08	0	0.001109	2.73622	3	903.444	0.93263	15.0596	0
	High	TIIFcETKK	3	2	1	Q9NR30	C5(Carbamidomethyl)	0	1262017556	0	0.001754	2.71149	2	1139.62	5.36219	62.9107	1
	High	GLDIPEVDLVIQSSPPK	2	2	1	Q9NR30		0	60262890	0	3.313e-07	2.40136	2	1806.99	0.843628	49.8511	0
	High	EQLGEEIDSKVK	1	2	1	Q9NR30		0	106320344	0	0.0002761	2.37092	2	1374.71	0.930116	35.5574	1
	High	DVESYIHR	2	2	1	Q9NR30		0	8.61388e+07	0	0.00181	2.35392	3	1018.5	0.940755	28.5932	0
	High	GRGVTFLFPIQAK	1	2	1	Q9NR30		0	155076119	0.001	0.01297	2.80108	3	1433.84	6.61813	63.0084	1
	High	ASSKDAIR	2	2	1	Q9NR30		0	4.49031e+08	0.001	0.008896	2.37826	2	847.464	1.07099	15.2638	1
	High	ELANQVSK	1	2	1	Q9NR30		0	433279954	0.001	0.01248	2.22087	2	888.481	2.61262	18.7117	0
	High	QTEEKEKK	1	1	1	Q9NR30		0	6.50528e+07	0.001	0.01234	2.12206	2	1019.54	2.37447	12.3449	2
	High	LHGELQDR	2	2	1	Q9NR30		0	730404477	0.001	0.00742	1.97903	2	967.496	0.484771	17.1976	0
	High	TIIFcETK	1	2	1	Q9NR30	C5(Carbamidomethyl)	0	211368246	0.001	0.01421	0.950022	2	1011.52	1.81676	31.3449	0
	High	DFSDITK	1	2	1	Q9NR30		0	3.23604e+08	0.002	0.02024	1.81137	2	825.4	1.70203	27.9803	0
	High	DLIAQAR	1	5	2	Q9NR30;Q9BQ39		0	3.5102e+08	0.002	0.0162	1.69452	2	786.449	3.20061	42.2239	0
	High	EGYGGFRGQR	1	2	1	Q9NR30		0	2.53819e+08	0.003	0.03182	2.3642	3	1126.54	2.68341	26.044	1
	High	DFSDITKK	1	2	1	Q9NR30		0	135332707	0.004	0.06212	1.6649	2	953.493	-0.7023	27.0976	1
	High	KKEPIEK	1	2	1	Q9NR30		0	297947594	0.006	0.08156	2.12485	2	871.526	1.51265	15.9487	2
Q08211	ATP-dependent RNA helicase A OS=Homo sapiens GN=DHX9 PE=1 SV=4 - [DHX9_HUMAN]	778.292	61.02	3	72	72	245	1.46791e+10	1270	140.869	6.84424
	A2	Sequence	# PSMs	# Proteins	# Protein Groups	Protein Group Accessions	Modifications	ΔCn	Area	q-Value	PEP	XCorr	Charge	MH+ [Da]	ΔM [ppm]	RT [min]	# Missed Cleavages
	High	KEEQEVQATLESEEVDLNAGLHGNWTLENAK	2	1	1	Q08211		0	5.47395e+08	0	4.008e-16	7.46303	4	3481.67	0.658804	50.8828	1
	High	LQISHEAAAcITGLR	6	2	1	Q08211	C10(Carbamidomethyl)	0	2027725164	0	5.755e-16	6.43561	3	1639.86	-1.47089	36.1619	0
	High	KDKDDDGGEDDDANcNLIcGDEYGPETR	1	1	1	Q08211	C15(Carbamidomethyl); C19(Carbamidomethyl)	0	365739159	0	4.008e-16	6.16221	4	3173.26	1.04997	31.9989	2
	High	AENNSEVGASGYGVPGPTWDR	6	1	1	Q08211		0	4028052561	0	4.042e-16	5.74094	2	2162.98	1.50121	37.4867	0
	High	VILSTNIAETSITINDVVYVIDScK	2	1	1	Q08211	C24(Carbamidomethyl)	0	1.58936e+08	0	1.868e-15	5.72915	3	2767.44	0.0955533	62.4437	0
	High	KVQSDGQIVLVDDWIK	1	2	1	Q08211		0	196199235	0	4.008e-16	5.66278	2	1842.99	-1.82199	45.4667	1
	High	GISHVIVDEIHER	10	1	1	Q08211		0	9447662041	0	7.322e-12	5.63156	3	1503.79	0.768318	32.712	0
	High	QISRPSAAGINLmIGSTR	3	2	1	Q08211	M13(Oxidation)	0	534841906	0	6.851e-12	5.57368	3	1888.01	1.57657	35.2073	0
	High	QISRPSAAGINLMIGSTR	4	2	1	Q08211		0	6.47117e+08	0	1.13e-07	5.42642	3	1872.02	1.64506	59.3337	0
	High	DKDDDGGEDDDANcNLIcGDEYGPETR	4	1	1	Q08211	C14(Carbamidomethyl); C18(Carbamidomethyl)	0	3433862600	0	4.008e-16	5.28728	3	3045.16	-0.224534	34.3144	1
	High	TPLHEIALSIK	9	1	1	Q08211		0	7.83467e+09	0	5.502e-07	5.27961	3	1221.72	-0.210752	57.9741	0
	High	KLAAQScALSLVR	4	1	1	Q08211	C7(Carbamidomethyl)	0	1202656112	0	2.664e-05	5.24063	3	1416.8	1.81865	32.7643	1
	High	AIEPPPLDAVIEAEHTLR	7	1	1	Q08211		0	1.54357e+10	0	4.008e-16	5.13483	3	1971.06	3.09114	51.4702	0
	High	TTQVPQFILDDFIQNDRAAEcNIVVTQPR	4	1	1	Q08211	C21(Carbamidomethyl)	0	145427775	0	1.459e-10	5.122	4	3388.68	-3.30035	62.7599	1
	High	QLYHLGVVEAYSGLTK	4	1	1	Q08211		0	5.17271e+09	0	6.761e-16	5.1183	2	1777.95	1.33293	42.4024	0
	High	TTQVPQFILDDFIQNDR	7	1	1	Q08211		0	4.23968e+09	0	2.482e-14	5.01728	3	2050.03	1.78671	55.6742	0
	High	KFESEILEAISQNSVVIIR	4	1	1	Q08211		0	2.97641e+08	0	5.875e-11	4.82189	3	2175.2	1.03784	55.1288	1
	High	ELDALDANDELTPLGR	5	1	1	Q08211		0	1.30368e+10	0	3.356e-14	4.7219	2	1741.86	0.851218	50.2431	0
	High	LFTAHNNMTNYATVWASK	2	1	1	Q08211		0	1274046430	0	9.839e-08	4.7079	3	2068.99	1.27316	42.2092	0
	High	VAFERGEEPGKScGYSVR	2	1	1	Q08211	C13(Carbamidomethyl)	0	323624630	0	3.124e-06	4.43933	3	2027.96	-1.00452	38.0847	2
	High	SEEVPAFGVASPPPLTDTPDTTANAEGDLPTTMGGPLPPHLALK	3	1	1	Q08211		0	1.06181e+08	0	6.768e-08	4.41808	4	4409.19	0.713582	50.8387	0
	High	VRPGFcFHLcSR	3	1	1	Q08211	C6(Carbamidomethyl); C10(Carbamidomethyl)	0	2061518208	0	1.524e-07	4.34115	3	1535.74	0.857874	34.4963	0
	High	LAAQScALSLVR	5	1	1	Q08211	C6(Carbamidomethyl)	0	13949570766	0	2.704e-08	4.23155	2	1288.71	1.72514	36.641	0
	High	IQGEYKYTQVGPDHNR	3	1	1	Q08211		0	6.08404e+08	0	1.384e-07	4.2114	3	1904.93	1.19634	34.0255	1
	High	KVFDPVPVGVTK	5	1	1	Q08211		0	4088326378	0	2.894e-11	4.14557	2	1285.75	0.277933	32.1372	1
	High	AAEcNIVVTQPR	4	1	1	Q08211	C4(Carbamidomethyl)	0	14651969607	0	1.26e-05	3.9823	2	1357.69	0.488849	26.5649	0
	High	HLEmNPHFGSHR	2	1	1	Q08211	M4(Oxidation)	0	661464696	0	4.555e-05	3.93246	3	1477.68	0.737976	18.1827	0
	High	YQILPLHSQIPREEQR	8	1	1	Q08211		0	1.12078e+09	0	0.0001081	3.92265	4	2007.08	1.2502	34.2344	1
	High	LFTAHNNmTNYATVWASK	3	1	1	Q08211	M8(Oxidation)	0	502193937	0	6.932e-06	3.91257	3	2084.99	0.33579	37.7038	0
	High	GANLKDYYSR	4	1	1	Q08211		0	4241492880	0	0.0002686	3.82695	3	1186.59	1.52278	26.4085	1
	High	SSVNcPFSSQDMK	1	1	1	Q08211	C5(Carbamidomethyl)	0	793808168	0	0.0002272	3.81893	2	1486.63	-0.561835	30.0418	0
	High	AAMEALVVEVTK	3	2	1	Q08211		0	940817596	0	4.613e-06	3.78026	2	1260.69	0.625348	43.3433	0
	High	QPAIISQLDPVNER	7	2	1	Q08211		0	10058303962	0	0.0008731	3.69393	3	1579.84	0.183625	40.1751	0
	High	SSVNcPFSSQDmKYPSPFFVFGEK	1	1	1	Q08211	C5(Carbamidomethyl); M12(Oxidation)	0	307824134	0	1.171e-07	3.66006	3	2801.26	-0.755156	50.647	1
	High	YQILPLHSQIPR	13	1	1	Q08211		0	1.1048e+10	0	0.0002272	3.64786	3	1464.83	1.61557	56.9546	0
	High	VQSDGQIVLVDDWIK	3	2	1	Q08211		0	1049130538	0	0.0002413	3.58001	3	1714.9	1.30804	49.8091	0
	High	LGGIGQFLAK	4	1	1	Q08211		0	1.11577e+10	0	0.0002272	3.54751	2	1003.59	0.853582	53.4578	0
	High	YPSPFFVFGEK	2	2	1	Q08211		0	8623966711	0	4.796e-05	3.47042	2	1317.65	0.4355	51.4715	0
	High	RISAVSVAER	3	1	1	Q08211		0	7488533818	0	0.001771	3.34922	3	1087.62	0.701053	22.1283	1
	High	FSDHVALLSVFQAWDDAR	2	1	1	Q08211		0	6.29635e+07	0	1.431e-05	3.29358	3	2077.01	-2.13178	59.2336	0
	High	NELMYQLEQDHDLQAILQER	1	1	1	Q08211		0	67704505	0	1.162e-12	3.21878	3	2486.2	1.7112	52.2734	0
	High	VAFERGEEPGK	2	1	1	Q08211		0	1.47854e+09	0	0.0002777	3.21275	2	1218.61	1.88227	25.6457	1
	High	YGDGPRPPK	4	2	1	Q08211		0	3.59648e+09	0	0.0002625	3.07306	2	986.507	1.82305	22.6778	0
	High	LSMSQLNEK	2	1	1	Q08211		0	553150772	0	0.0004368	3.04845	2	1049.53	0.899332	28.7741	0
	High	VFDPVPVGVTK	4	1	1	Q08211		0	11040676782	0	0.0002272	3.00721	2	1157.66	1.15165	42.1379	0
	High	LETHMTPEMFR	3	1	1	Q08211		0	697548236	0	0.0003221	2.98632	2	1391.65	1.58581	35.3715	0
	High	LAQFEPSQR	2	1	1	Q08211		0	3654462440	0	0.0006335	2.93452	2	1075.55	1.37764	28.1754	0
	High	YTQVGPDHNR	5	1	1	Q08211		0	4562694853	0	0.0002782	2.92099	3	1186.56	2.19448	16.6985	0
	High	AAmEALVVEVTK	1	2	1	Q08211	M3(Oxidation)	0	185886856	0	0.0002272	2.91882	2	1276.68	-0.849577	33.2041	0
	High	KKEGETVEPYK	2	1	1	Q08211		0	702182944	0	0.0002272	2.88724	2	1307.69	1.15107	16.596	2
	High	KILTTEGR	2	1	1	Q08211		0	1.5833e+09	0	0.002415	2.83948	2	917.544	2.51596	20.5379	1
	High	GMTLVTPLQLLLFASKK	1	2	1	Q08211		0	0	0	1.469e-05	2.82624	3	1860.1	0.435198	62.4478	1
	High	DVVQAYPEVR	3	1	1	Q08211		0	13638405089	0	0.0002822	2.78389	2	1175.61	0.169436	32.4303	0
	High	HLEMNPHFGSHR	1	1	1	Q08211		0	2.9236e+06	0	0.0002272	2.76441	4	1461.68	0.640283	55.5834	0
	High	mGGEEAEIR	2	1	1	Q08211	M1(Oxidation)	0	539953066	0	0.0006097	2.66523	2	1007.45	1.54474	20.7914	0
	High	ISAVSVAER	1	1	1	Q08211		0	2033042618	0	0.001068	2.62251	2	931.521	0.423461	27.1227	0
	High	EKIQGEYK	1	1	1	Q08211		0	525897360	0	0.002091	2.6153	2	994.523	2.40559	16.7308	1
	High	FESEILEAISQNSVVIIR	3	1	1	Q08211		0	1.15659e+08	0	5.588e-05	2.54792	3	2047.11	1.49004	62.3445	0
	High	DINTDFLLVVLR	3	1	1	Q08211		0	1.21877e+08	0	5.47e-09	2.53731	2	1417.81	0.666171	61.1322	0
	High	NFLYAWcGK	5	1	1	Q08211	C7(Carbamidomethyl)	0	5.11027e+09	0	0.0005678	2.46232	2	1158.54	1.1343	43.9476	0
	High	DFVNYLVR	4	1	1	Q08211		0	1.05738e+10	0	0.002348	2.35956	2	1025.54	2.4393	43.725	0
	High	YDNGSGYR	1	2	1	Q08211		0	271276482	0	0.001876	2.25797	2	931.393	2.46566	19.0108	0
	High	GmTLVTPLQLLLFASK	1	2	1	Q08211	M2(Oxidation)	0	108758360	0	0.0002281	2.05196	3	1748	-0.189803	62.5065	0
	High	TYPVQEYFLEDcIQMTHFVPPPKDK	1	1	1	Q08211	C12(Carbamidomethyl)	0	1.6973e+07	0	0.003948	1.96496	4	3082.48	2.41484	52.5054	1
	High	TYPVQEYFLEDcIQMTHFVPPPK	2	1	1	Q08211	C12(Carbamidomethyl)	0	1.65502e+08	0	0.0002495	1.67227	3	2839.35	0.256106	55.0034	0
	High	TYPVQEYFLEDcIQmTHFVPPPK	2	1	1	Q08211	C12(Carbamidomethyl); M15(Oxidation)	0	0	0	0.002019	1.50198	3	2855.34	-1.96173	50.6747	0
	High	VILSTNIAETSITINDVVYVIDScKQK	2	1	1	Q08211	C24(Carbamidomethyl)	0	9.18822e+07	0	0.0005721	1.01758	3	3023.6	1.00062	59.7135	1
	High	RLGYIHR	2	1	1	Q08211		0	3.49426e+08	0.001	0.01293	2.87203	3	914.53	-1.56431	18.8661	1
	High	LNMATLR	1	1	1	Q08211		0	8.55751e+08	0.001	0.01249	2.40208	2	818.456	1.16572	29.8965	0
	High	ScGYSVR	2	1	1	Q08211	C2(Carbamidomethyl)	0	3.24262e+09	0.001	0.01307	2.31295	2	828.367	0.643319	18.708	0
	High	FMcEVQVEGYNYTGmGNSTNKK	1	1	1	Q08211	C3(Carbamidomethyl); M15(Oxidation)	0	7.3946e+07	0.001	0.01216	1.78596	3	2573.11	1.35577	35.6856	1
	High	LNQYFQK	3	1	1	Q08211		0	6691656588	0.002	0.01519	2.18854	2	940.49	1.02109	28.7963	0
	High	ILTTEGR	2	1	1	Q08211		0	6099613145	0.003	0.04331	2.20228	2	789.448	1.84092	20.8895	0
	High	LNmATLR	1	1	1	Q08211	M3(Oxidation)	0	2.10838e+08	0.003	0.03643	1.91992	2	834.451	1.16624	22.3736	0
	High	GmTLVTPLQLLLFASKK	1	2	1	Q08211	M2(Oxidation)	0	23662595	0.003	0.04238	1.24318	3	1876.1	0.57179	61.1845	1
	High	RLNMATLR	1	1	1	Q08211		0	604821518	0.004	0.0582	2.87846	2	974.558	1.18254	26.0969	1
	High	NALIHK	2	2	1	Q08211		0	5166134492	0.005	0.07319	2.16784	2	695.421	1.48793	19.7037	0
	High	ELLPVKK	1	1	1	Q08211		0	1216234911	0.006	0.08061	2.04387	2	826.541	1.48795	21.8869	1
	High	mTWEAK	1	1	1	Q08211	M1(Oxidation)	0	4.1914e+07	0.006	0.08334	1.3496	2	781.354	-0.754612	19.2984	0
P61247	40S ribosomal protein S3a OS=Homo sapiens GN=RPS3A PE=1 SV=2 - [RS3A_HUMAN]	730.249	67.05	13	27	27	253	2.8066e+10	264	29.9257	9.72998
	A2	Sequence	# PSMs	# Proteins	# Protein Groups	Protein Group Accessions	Modifications	ΔCn	Area	q-Value	PEP	XCorr	Charge	MH+ [Da]	ΔM [ppm]	RT [min]	# Missed Cleavages
	High	ATGDETGAKVERADGYEPPVQESV	2	4	1	P61247		0	395135580	0	7.858e-08	6.03801	3	2505.18	2.05258	62.7385	2
	High	EVQTNDLKEVVNK	24	8	1	P61247		0	6.09508e+09	0	8.252e-11	5.13353	2	1515.8	0.11873	53.6949	1
	High	KTSYAQHQQVR	7	10	1	P61247		0	1.56267e+09	0	2.826e-05	4.85145	3	1345.7	0.427825	23.2549	1
	High	ATGDETGAKVER	24	4	1	P61247		0	8.30702e+09	0	1.137e-11	4.775	3	1233.61	4.4675	39.8369	1
	High	VFEVSLADLQNDEVAFR	5	11	1	P61247		0	1.16256e+08	0	1.612e-10	4.62679	2	1951.97	-4.54445	62.677	0
	High	AcQSIYPLHDVFVRK	2	6	1	P61247	C2(Carbamidomethyl)	0	1.95609e+08	0	2.552e-07	4.56262	3	1832.95	3.36355	63.0574	1
	High	VVDPFSKKDWYDVK	2	6	1	P61247		0	3.2178e+08	0	0.0002272	4.41748	4	1725.89	5.34234	63.1053	2
	High	VERADGYEPPVQESV	17	4	1	P61247		0	22152160952	0	0.000273	4.41182	2	1674.8	0.372416	38.9566	1
	High	VFEVSLADLQNDEVAFRK	9	11	1	P61247		0	479950320	0	7.111e-13	4.31565	3	2080.08	2.8596	48.9964	1
	High	AcQSIYPLHDVFVR	4	6	1	P61247	C2(Carbamidomethyl)	0	1254325776	0	1.082e-11	4.22074	3	1704.86	2.36284	62.9599	0
	High	LmELHGEGSSSGK	11	5	1	P61247	M2(Oxidation)	0	8.08296e+08	0	9.662e-07	4.04057	3	1347.62	0.474824	52.8363	0
	High	FKLITEDVQGK	8	10	1	P61247		0	659326236	0	0.000251	4.00213	3	1277.71	2.06567	61.5894	1
	High	LIPDSIGKDIEK	13	6	1	P61247		0	4166898304	0	0.0001506	3.98101	3	1327.75	2.87193	56.4415	1
	High	TSYAQHQQVR	23	10	1	P61247		0	5144542865	0	4.465e-05	3.94082	2	1217.6	1.13495	48.9997	0
	High	IASDGLKGR	15	12	1	P61247		0	1.57358e+09	0	0.0002356	3.86506	3	916.522	1.50983	55.4771	1
	High	ADGYEPPVQESV	8	4	1	P61247		0	32866265832	0	0.0008708	3.52341	2	1290.59	2.17171	38.6494	0
	High	NcLTNFHGmDLTR	2	9	1	P61247	C2(Carbamidomethyl); M9(Oxidation)	0	6.81475e+07	0	0.0002408	3.15392	2	1594.71	0.453203	31.2177	0
	High	APAMFNIR	2	7	1	P61247		0	4.06978e+08	0	0.001759	2.67811	2	919.483	1.02708	62.8808	0
	High	ATGDETGAK	4	4	1	P61247		0	2.65396e+08	0	0.0006891	2.62179	2	849.396	1.27309	13.5288	0
	High	TTDGYLLR	14	11	1	P61247		0	26637676000	0	0.004498	2.60794	2	938.497	2.6525	40.2003	0
	High	LITEDVQGK	9	10	1	P61247		0	24694169088	0	0.001273	2.60284	2	1002.55	2.46229	25.9806	0
	High	VVDPFSKK	5	6	1	P61247		0	2.6041e+08	0	0.00592	2.51463	2	919.526	0.836294	49.423	1
	High	LFcVGFTK	9	10	1	P61247	C3(Carbamidomethyl)	0	1.93181e+09	0	0.002418	2.37989	2	971.503	1.56486	59.4759	0
	High	APAmFNIR	10	7	1	P61247	M4(Oxidation)	0	6445635024	0	0.002222	2.17605	2	935.477	0.116491	54.4321	0
	High	EVQTNDLK	3	8	1	P61247		0	1833137500	0.001	0.01351	2.06726	2	946.486	1.88604	34.0316	0
	High	LIPDSIGK	1	6	1	P61247		0	0	0.001	0.01045	2.00199	2	842.499	0.912406	52.2018	0
	High	VVDPFSK	10	6	1	P61247		0	9.68164e+09	0.001	0.01246	1.7209	2	791.43	-0.263159	59.6102	0
	High	IASDGLK	10	12	1	P61247		0	2.45759e+10	0.002	0.02064	2.41558	2	703.4	1.77074	33.6043	0
P23396	40S ribosomal protein S3 OS=Homo sapiens GN=RPS3 PE=1 SV=2 - [RS3_HUMAN]	701.459	76.54	15	29	29	251	3.00733e+10	243	26.6714	9.65674
	A2	Sequence	# PSMs	# Proteins	# Protein Groups	Protein Group Accessions	Modifications	ΔCn	Area	q-Value	PEP	XCorr	Charge	MH+ [Da]	ΔM [ppm]	RT [min]	# Missed Cleavages
	High	KPLPDHVSIVEPKDEILPTTPISEQK	6	6	1	P23396		0	2383432889	0	4.008e-16	8.89461	4	2910.59	2.35444	62.9699	1
	High	IRELTAVVQKR	5	10	1	P23396		0	2058408131	0	0.0001915	4.9785	3	1312.81	3.50412	63.0408	2
	High	IRELTAVVQK	4	10	1	P23396		0	1493982890	0	0.002094	4.20616	3	1156.71	1.48382	34.4763	1
	High	RFGFPEGSVELYAEK	2	5	1	P23396		0	5.16787e+07	0	3.303e-06	4.13876	3	1728.86	2.88607	41.7737	1
	High	ELAEDGYSGVEVR	38	11	1	P23396		0	38974407866	0	1.818e-08	3.92457	2	1423.67	1.15698	31.3869	0
	High	VTPTRTEIIILATR	7	11	1	P23396		0	3036379962	0	6.735e-05	3.9025	3	1583.95	3.2241	62.9884	1
	High	GGKPEPPAMPQPVPTA	9	5	1	P23396		0	10152425771	0	0.0002272	3.82929	2	1573.8	0.218451	52.4798	0
	High	GLcAIAQAESLR	19	5	1	P23396	C3(Carbamidomethyl)	0	1.04664e+10	0	9.684e-05	3.7839	2	1288.67	1.63283	60.8282	0
	High	KFVADGIFK	4	10	1	P23396		0	7.4496e+08	0	0.0002272	3.64851	2	1024.59	4.08779	51.5474	1
	High	TQNVLGEKGR	14	10	1	P23396		0	459861804	0	0.0002272	3.5462	3	1101.6	2.86983	62.0643	1
	High	FGFPEGSVELYAEK	7	5	1	P23396		0	6.42131e+09	0	6.557e-11	3.51268	2	1572.76	0.0667679	57.1241	0
	High	GGKPEPPAmPQPVPTA	12	5	1	P23396	M9(Oxidation)	0	1.30884e+10	0	0.0002272	3.41399	2	1589.8	2.10945	32.3717	0
	High	ELTAVVQKR	13	10	1	P23396		0	1091625578	0	0.0002272	3.37044	3	1043.62	1.87285	25.6309	1
	High	YKLLGGLAVR	6	6	1	P23396		0	2.96586e+08	0	0.0004258	3.34242	3	1089.68	1.57782	59.4889	1
	High	KPLPDHVSIVEPK	1	6	1	P23396		0	0	0	0.000287	3.26114	3	1458.83	1.62162	28.6421	0
	High	AELNEFLTR	9	13	1	P23396		0	3.29333e+09	0	0.0002816	3.15074	2	1092.57	2.86434	55.468	0
	High	TEIIILATR	5	11	1	P23396		0	1.78088e+09	0	0.000278	3.12474	2	1029.63	1.51728	57.0854	0
	High	DEILPTTPISEQK	8	6	1	P23396		0	2595516188	0	6.034e-05	3.00945	2	1470.77	0.776253	51.4426	0
	High	GcEVVVSGK	9	6	1	P23396	C2(Carbamidomethyl)	0	20836630288	0	0.001018	2.95892	2	934.468	1.43679	31.0251	0
	High	LLGGLAVRR	5	6	1	P23396		0	2.15753e+08	0	0.0002272	2.84005	3	954.623	2.51542	41.0943	1
	High	ELTAVVQK	4	10	1	P23396		0	2.81131e+09	0	0.006058	2.74127	2	887.521	1.65006	24.9476	0
	High	IMLPWDPTGK	3	6	1	P23396		0	582758370	0	0.0002272	2.66218	2	1157.6	-0.164866	61.3437	0
	High	TQNVLGEK	6	10	1	P23396		0	3.04088e+10	0	0.002245	2.63374	2	888.479	0.345646	39.9581	0
	High	YKLLGGLAVRR	1	6	1	P23396		0	65769906	0	0.005187	2.62416	3	1245.79	8.91279	63.1354	2
	High	FVADGIFK	5	10	1	P23396		0	1327084070	0	0.001862	2.51309	2	896.489	1.33506	46.3767	0
	High	ImLPWDPTGK	2	6	1	P23396	M2(Oxidation)	0	107764476	0	0.0002785	2.32839	2	1173.6	-1.86259	53.8721	0
	High	FImESGAK	5	4	1	P23396	M3(Oxidation)	0	1779810605	0	0.005732	2.00009	2	898.434	0.215186	21.1901	0
	High	FIMESGAK	5	4	1	P23396		0	1815539952	0	0.002499	1.99365	2	882.44	0.750793	59.0527	0
	High	QGVLGIK	15	5	1	P23396		0	1.26906e+10	0.001	0.01048	2.55898	2	714.451	0.117619	31.0986	0
	High	LLGGLAVR	6	6	1	P23396		0	3180283580	0.001	0.008979	2.4155	2	798.522	2.66093	41.0263	0
	High	AcYGVLR	14	4	1	P23396	C2(Carbamidomethyl)	0	7207427525	0.001	0.0135	2.16618	2	838.424	0.343108	30.2502	0
	High	RAcYGVLR	2	3	1	P23396	C3(Carbamidomethyl)	0	2.83864e+07	0.002	0.01786	2.83778	2	994.527	1.71612	61.7267	1
P07437	Tubulin beta chain OS=Homo sapiens GN=TUBB PE=1 SV=2 - [TBB5_HUMAN]	628.098	81.08	20	6	29	209	6.07596e+09	444	49.639	4.89404
	A2	Sequence	# PSMs	# Proteins	# Protein Groups	Protein Group Accessions	Modifications	ΔCn	Area	q-Value	PEP	XCorr	Charge	MH+ [Da]	ΔM [ppm]	RT [min]	# Missed Cleavages
	High	GHYTEGAELVDSVLDVVRK	6	10	4	Q13885;Q9BVA1;P68371;P07437		0	3.23827e+08	0	4.008e-16	6.65937	3	2087.08	2.14734	63.1624	1
	High	SGPFGQIFRPDNFVFGQSGAGNNWAK	3	12	5	Q13885;Q9BVA1;P04350;P68371;P07437		0	1.76176e+08	0	4.008e-16	6.635	3	2798.34	-1.23298	62.8596	0
	High	IREEYPDRImNTFSVVPSPK	4	4	2	P68371;P07437	M10(Oxidation)	0	1.4829e+08	0	8.407e-07	5.75116	4	2394.21	0.733567	61.4973	2
	High	EIVHIQAGQcGNQIGAK	12	24	5	P04350;P68371;P07437;Q13885;Q9BVA1	C10(Carbamidomethyl)	0	1983287231	0	7.631e-10	5.44381	3	1822.93	1.21712	28.5233	0
	High	GHYTEGAELVDSVLDVVR	3	10	4	Q13885;Q9BVA1;P68371;P07437		0	6.20536e+08	0	2.347e-11	5.20326	3	1958.99	1.94468	55.0847	0
	High	LHFFmPGFAPLTSR	1	15	6	Q13885;Q9BVA1;P04350;P68371;P07437;Q9BUF5	M5(Oxidation)	0	151417834	0	5.67e-09	5.13109	3	1636.83	1.76064	45.3519	0
	High	ALTVPELTQQVFDAK	10	3	1	P07437		0	3.50879e+09	0	0.0001179	4.46446	3	1659.9	2.57786	50.0328	0
	High	NSSYFVEWIPNNVK	8	12	6	Q13885;Q9BVA1;P04350;P68371;P07437;Q9BUF5		0	3281894720	0	4.504e-12	4.44703	2	1696.83	0.46353	62.751	0
	High	mREIVHIQAGQcGNQIGAK	1	22	5	P04350;P68371;P07437;Q13885;Q9BVA1	M1(Oxidation); C12(Carbamidomethyl)	0	1.83773e+08	0	1.118e-07	4.43339	3	2126.06	-1.16664	37.8268	1
	High	AILVDLEPGTMDSVR	5	10	3	Q13885;Q9BVA1;P07437		0	1265138292	0	7.114e-08	4.33579	2	1615.84	0.469287	44.5375	0
	High	FPGQLNADLRK	32	20	6	Q13885;Q9BVA1;P68371;P07437;P04350;Q9BUF5		0	2200093762	0	5.415e-06	4.15648	3	1258.69	-0.218248	58.2341	1
	High	KEAEScDcLQGFQLTHSLGGGTGSGMGTLLISK	1	11	3	P04350;P68371;P07437	C6(Carbamidomethyl); C8(Carbamidomethyl)	0	1.10354e+08	0	1.499e-07	3.85164	4	3439.64	2.78964	46.9406	1
	High	FWEVISDEHGIDPTGTYHGDSDLQLDR	1	2	1	P07437		0	79017729	0	0.0002128	3.81823	3	3102.42	2.44488	44.9124	0
	High	ISVYYNEATGGK	6	3	1	P07437		0	9032627874	0	0.0001911	3.68643	2	1301.64	1.13563	46.5961	0
	High	LHFFMPGFAPLTSR	2	15	6	Q13885;Q9BVA1;P04350;P68371;P07437;Q9BUF5		0	1.54696e+08	0	0.0002272	3.67202	3	1620.84	2.85828	52.0041	0
	High	ISVYYNEATGGKYVPR	3	3	1	P07437		0	2.55873e+08	0	9.817e-06	3.62811	3	1816.93	2.25863	55.0324	1
	High	EAEScDcLQGFQLTHSLGGGTGSGmGTLLISK	3	11	3	P04350;P68371;P07437	C5(Carbamidomethyl); C7(Carbamidomethyl); M25(Oxidation)	0	2.96016e+08	0	1.231e-09	3.50003	3	3327.54	2.52633	44.9701	0
	High	AILVDLEPGTmDSVR	6	10	3	Q13885;Q9BVA1;P07437	M11(Oxidation)	0	1278338020	0	3.417e-11	3.42626	2	1631.84	2.68314	55.8663	0
	High	IMNTFSVVPSPK	4	11	3	P04350;P68371;P07437		0	887062930	0	3.923e-05	3.41323	2	1319.71	2.55591	55.5314	0
	High	LAVNmVPFPR	8	18	6	Q13885;Q9BVA1;P68371;P07437;P04350;Q9BUF5	M5(Oxidation)	0	610686976	0	0.0002272	3.39062	2	1159.63	0.546822	37.7269	0
	High	ISEQFTAMFR	2	10	5	Q13885;Q9BVA1;P04350;P68371;P07437		0	438503836	0	0.0002272	3.30235	2	1229.6	0.143983	43.876	0
	High	FPGQLNADLR	20	20	6	Q13885;Q9BVA1;P68371;P07437;P04350;Q9BUF5		0	3412172416	0	0.0002272	3.2945	2	1130.6	3.16934	41.4968	0
	High	LAVNMVPFPR	6	18	6	Q13885;Q9BVA1;P68371;P07437;P04350;Q9BUF5		0	1691225228	0	0.0002272	3.28984	2	1143.64	1.33833	57.2284	0
	High	TAVcDIPPR	36	13	5	Q13885;Q9BVA1;P04350;P68371;P07437	C4(Carbamidomethyl)	0	2.97863e+09	0	0.0004992	3.14769	2	1028.52	0.178459	29.2186	0
	High	VSDTVVEPYNATLSVHQLVENTDETYcIDNEALYDIcFR	7	11	5	Q9BVA1;P04350;P68371;P07437;Q9BUF5	C27(Carbamidomethyl); C37(Carbamidomethyl)	0	1.50175e+08	0	1.619e-07	2.97959	4	4593.12	1.74345	59.382	0
	High	ISEQFTAmFR	1	10	5	Q13885;Q9BVA1;P04350;P68371;P07437	M8(Oxidation)	0	1.5034e+08	0	0.0002273	2.87777	2	1245.59	-0.381556	36.4469	0
	High	EAEScDcLQGFQLTHSLGGGTGSGMGTLLISK	1	11	3	P68371;P07437;P04350	C5(Carbamidomethyl); C7(Carbamidomethyl)	0	3.09688e+08	0	0.0002272	2.87158	3	3311.54	1.2979	48.8144	0
	High	YLTVAAVFR	4	5	3	P04350;P68371;P07437		0	4.00116e+09	0	0.0003052	2.74624	2	1039.59	0.138735	61.6464	0
	High	ImNTFSVVPSPK	2	11	3	P04350;P68371;P07437	M2(Oxidation)	0	4.63319e+07	0	0.0002272	2.57453	2	1335.7	0.666091	45.7487	0
	High	mAVTFIGNSTAIQELFKR	1	4	1	P07437	M1(Oxidation)	0	8.29321e+07	0	7.535e-05	2.55883	3	2042.08	0.888075	51.5903	1
	High	EVDEQmLNVQNK	3	6	4	Q13885;Q9BVA1;P68371;P07437	M6(Oxidation)	0	228021086	0	0.0002272	2.49338	2	1462.69	2.80018	26.3072	0
	High	LTTPTYGDLNHLVSATMSGVTTcLR	2	8	5	Q13885;Q9BVA1;P04350;P68371;P07437	C23(Carbamidomethyl)	0	1.24705e+08	0	0.004555	1.99663	3	2708.34	1.45586	57.1636	0
	High	mAVTFIGNSTAIQELFK	1	4	1	P07437	M1(Oxidation)	0	4.76564e+07	0	0.001472	1.21966	2	1885.97	-0.560424	54.5079	0
	High	IREEYPDR	3	13	4	Q13885;Q9BVA1;P68371;P07437		0	5194097899	0.001	0.009091	2.90004	3	1077.53	0.0487413	19.0918	1
	High	KLAVNMVPFPR	1	18	6	Q13885;Q9BVA1;P68371;P07437;P04350;Q9BUF5		0	1.06151e+08	0.001	0.009318	2.82549	3	1271.73	1.9374	39.3115	1
P35580	Myosin-10 OS=Homo sapiens GN=MYH10 PE=1 SV=3 - [MYH10_HUMAN]	608.09	40.99	15	67	88	183	4.86255e+09	1976	228.858	5.5415
	A2	Sequence	# PSMs	# Proteins	# Protein Groups	Protein Group Accessions	Modifications	ΔCn	Area	q-Value	PEP	XCorr	Charge	MH+ [Da]	ΔM [ppm]	RT [min]	# Missed Cleavages
	High	HAEQERDELADEITNSASGK	3	5	1	P35580		0	1.50788e+09	0	4.008e-16	7.20505	3	2200.01	0.372202	43.2702	1
	High	IGQLEEQLEQEAKER	5	5	1	P35580		0	3101280908	0	4.008e-16	6.61806	3	1799.92	0.856085	49.963	1
	High	DAASLESQLQDTQELLQEETR	4	5	1	P35580		0	1.36985e+09	0	7.641e-15	6.14194	3	2404.15	-0.0109021	60.7685	0
	High	SLEAEILQLQEELASSER	2	5	1	P35580		0	9.6869e+07	0	2.023e-14	5.65177	2	2045.04	-1.88996	62.7492	0
	High	LQQELDDLTVDLDHQR	3	5	1	P35580		0	2.57443e+09	0	4.008e-16	5.44745	3	1937.96	1.22969	55.9679	0
	High	KVDDDLGTIESLEEAK	1	5	1	P35580		0	161753014	0	4.008e-16	5.19075	2	1761.88	0.930498	50.5148	1
	High	QLLQANPILESFGNAK	1	5	1	P35580		0	600522356	0	1.391e-11	5.10974	2	1742.94	-0.484627	62.5868	0
	High	ALEEALEAKEEFERQNK	3	5	1	P35580		0	1.54781e+08	0	5.335e-11	5.10424	3	2034.01	0.0692907	54.7097	2
	High	ALEEALEAKEEFER	6	5	1	P35580		0	1.60874e+09	0	7.608e-12	4.98523	3	1663.82	2.54722	49.481	1
	High	VIQYLAHVASSHK	4	5	1	P35580		0	1525418617	0	1.391e-08	4.98318	3	1452.8	2.2261	47.2502	0
	High	TQLEELEDELQATEDAK	1	11	2	P35580;P35579		0	3.2832e+08	0	4.008e-16	4.92663	2	1961.92	-1.27223	57.7886	0
	High	LLKDAEALSQRLEEK	6	5	1	P35580		0	7.57264e+08	0	1.877e-10	4.83916	3	1742.97	1.70127	59.7566	2
	High	QEEELQAKDEELLK	3	5	1	P35580		0	9.93793e+08	0	1.081e-11	4.83487	2	1701.86	1.04787	38.7932	1
	High	KKVDDDLGTIESLEEAK	2	5	1	P35580		0	48862934	0	1.492e-06	4.68728	3	1889.97	-0.108136	53.356	2
	High	TTLQVDTLNAELAAER	4	5	1	P35580		0	1966890034	0	1.292e-13	4.5743	2	1744.91	1.04311	48.1251	0
	High	DKADFcIIHYAGK	4	7	2	P35580;P35579	C6(Carbamidomethyl)	0	3.70946e+08	0	6.182e-08	4.31598	3	1537.75	2.83435	49.6431	1
	High	TVGQLYKESLTK	2	5	1	P35580		0	708811080	0	0.0002272	4.31254	3	1366.76	0.463603	38.9573	1
	High	KFDQLLAEEK	3	16	3	P35580;Q7Z406;P35579		0	4859894340	0	2.511e-05	4.30299	2	1220.65	0.863915	40.199	1
	High	ELQAQIAELQEDFESEK	3	5	1	P35580		0	5.61916e+08	0	2.685e-12	4.25735	2	2006.95	-1.35379	62.3166	0
	High	IAEcSSQLAEEEEKAK	2	5	1	P35580	C4(Carbamidomethyl)	0	1.11151e+09	0	4.54e-11	4.22074	2	1821.86	0.864414	29.9567	1
	High	AVIYNPATQADWTAKK	2	6	1	P35580		0	545335526	0	2.005e-08	4.20228	3	1776.93	3.69295	44.1704	1
	High	ADFcIIHYAGK	7	7	2	P35580;P35579	C4(Carbamidomethyl)	0	799813178	0	6.502e-08	4.19848	2	1294.63	1.79941	49.5342	0
	High	QVLALQSQLADTK	2	5	1	P35580		0	1707410023	0	1.53e-06	4.12757	2	1414.79	2.16082	41.2367	0
	High	QRYEILTPNAIPK	3	13	2	P35580;Q7Z406		0	537006142	0	0.0002272	4.08904	3	1542.87	2.93677	49.0446	1
	High	AQTKEQADFAVEALAK	2	9	1	P35580		0	135659234	0	3.031e-09	4.02012	3	1719.89	-0.397225	45.7637	1
	High	ELDDATEANEGLSR	2	5	1	P35580		0	2111198137	0	5.011e-08	4.01863	2	1519.69	0.983709	28.5562	0
	High	KKLDAQVQELHAK	4	5	1	P35580		0	738130308	0	4.363e-13	3.98557	2	1507.86	0.0857032	33.1582	2
	High	KEEELQGALAR	1	5	1	P35580		0	8.41942e+08	0	2.441e-06	3.92765	2	1243.67	3.09974	29.3389	1
	High	NTDQASMPENTVAQK	1	5	1	P35580		0	204971733	0	9.641e-09	3.82798	2	1633.75	2.24369	25.5651	0
	High	QVLALQSQLADTKK	2	5	1	P35580		0	142308706	0	2.323e-06	3.79453	3	1542.89	2.88302	41.6672	1
	High	GDDETLHKNNALK	3	5	1	P35580		0	524528677	0	2.593e-06	3.70229	2	1454.72	0.98975	22.8543	1
	High	KTTLQVDTLNAELAAER	2	5	1	P35580		0	2.73898e+08	0	3.901e-05	3.68065	3	1873.01	1.97515	50.3578	1
	High	NKQGLETDNKELAcEVK	3	5	1	P35580	C14(Carbamidomethyl)	0	1344162525	0	0.0004465	3.66688	4	1975.98	2.31575	34.0713	2
	High	cIIPNHEKR	2	9	1	P35580	C1(Carbamidomethyl)	0	521459776	0	0.0008677	3.63859	3	1166.61	2.37418	27.2329	1
	High	LDPHLVLDQLR	3	7	2	P35580;P35579		0	2.40118e+09	0	0.0002272	3.60199	3	1318.75	-0.289018	61.2029	0
	High	AGVLAHLEEER	3	7	2	P35580;P35579		0	625713292	0	0.0002272	3.517	3	1223.64	2.94438	45.2526	0
	High	ALELDPNLYR	2	9	1	P35580		0	2284483426	0	0.0002272	3.514	2	1203.64	1.74663	47.2137	0
	High	SDLLLEGFNNYR	1	5	1	P35580		0	753840800	0	0.0001521	3.46889	2	1440.72	2.30038	59.807	0
	High	DAEALSQRLEEK	1	5	1	P35580		0	3.80278e+08	0	0.0002272	3.41711	3	1388.7	1.13732	35.1381	1
	High	IVGLDQVTGmTETAFGSAYK	1	5	1	P35580	M10(Oxidation)	0	85381476	0	4.854e-09	3.27486	2	2104.03	1.67523	52.8065	0
	High	KQQQLSALK	2	5	1	P35580		0	301319166	0	0.0003555	3.25889	2	1043.62	-0.0346507	23.3373	1
	High	AKLQELEGAVK	3	5	1	P35580		0	727380618	0	0.0005375	3.21464	3	1185.69	1.96474	37.2406	1
	High	DHNIPGELER	2	2	1	P35580		0	563696440	0	0.0003733	3.21048	2	1179.58	1.37388	29.3145	0
	High	ELEAELEDERK	1	5	1	P35580		0	1.13608e+08	0	0.0002272	3.18126	2	1360.66	1.22948	31.0104	1
	High	QLEEAEEEATR	1	5	1	P35580		0	937143264	0	0.0002272	3.17652	2	1304.6	2.39589	25.4345	0
	High	KLVWIPSER	2	6	1	P35580		0	2.33719e+08	0	0.0002611	3.16747	2	1127.66	0.813503	54.8553	1
	High	KVDDDLGTIESLEEAKK	1	5	1	P35580		0	103912804	0	0.001791	3.14526	3	1889.97	-0.0112535	52.8244	2
	High	cIIPNHEK	2	11	2	P35580;P35579	C1(Carbamidomethyl)	0	1666692790	0	0.002041	3.13366	3	1010.51	1.42724	25.6891	0
	High	ALAYDKLEK	2	5	1	P35580		0	1.51159e+09	0	0.0008578	3.12892	3	1050.58	0.736357	30.6252	1
	High	VSEGDRLRVELAEK	2	5	1	P35580		0	1236421320	0	0.001265	3.08841	3	1600.87	1.74712	43.171	2
	High	KLDAQVQELHAK	1	5	1	P35580		0	64629587	0	1.14e-08	3.08062	2	1379.76	-0.791569	32.4654	1
	High	AGVLAHLEEERDLK	1	7	2	P35580;P35579		0	6.2571e+07	0	0.0002272	3.07537	4	1579.84	-1.49247	61.9723	1
	High	ELEAELEDERKQR	3	5	1	P35580		0	1427815232	0	0.0002272	3.06759	3	1644.82	1.21207	35.0628	2
	High	cNGVLEGIR	2	28	3	P35580;Q7Z406;P35579	C1(Carbamidomethyl)	0	2.96806e+09	0	0.003404	3.06231	2	1017.52	1.72943	35.2567	0
	High	VKPLLQVTR	4	17	2	P35580;Q7Z406		0	1048155898	0	0.000878	3.03283	3	1053.68	-0.106045	39.7446	0
	High	AGKLDPHLVLDQLR	1	7	2	P35580;P35579		0	0	0	0.0003038	3.01623	3	1574.9	1.91171	63.0564	1
	High	ATDKTFVEK	2	5	1	P35580		0	934615057	0	0.001625	2.99783	3	1038.55	1.65875	20.8337	1
	High	ASRDEIFAQSK	2	5	1	P35580		0	1.40361e+09	0	0.001921	2.9868	2	1251.63	0.884789	28.5847	1
	High	KHQQLLEEK	2	5	1	P35580		0	2.03308e+08	0	0.0002716	2.97918	2	1152.64	3.86752	24.7385	1
	High	FDQLLAEEK	2	16	3	P35580;Q7Z406;P35579		0	778234813	0	0.00056	2.92753	2	1092.56	3.0874	36.543	0
	High	YAEERDRAEAEAR	4	7	2	P35580;P35579		0	2475714494	0	0.0002974	2.89692	3	1565.73	0.993408	22.5282	2
	High	IAEcSSQLAEEEEKAKNLAK	1	5	1	P35580	C4(Carbamidomethyl)	0	224397816	0	0.000251	2.80998	4	2248.12	1.85786	45.0235	2
	High	ATISALEAK	1	5	1	P35580		0	1.1502e+09	0	0.001516	2.79931	2	903.516	1.63643	28.6287	0
	High	LVQEQGSHSK	1	5	1	P35580		0	1097918758	0	0.0002272	2.78176	2	1112.57	2.08853	15.2056	0
	High	FKATISALEAK	2	5	1	P35580		0	2.01643e+08	0	0.0002326	2.71368	2	1178.68	5.19081	41.3015	1
	High	QVASNLEKK	1	5	1	P35580		0	343709684	0	0.001101	2.69234	2	1016.58	2.40418	18.8748	1
	High	NTNPNFVR	2	7	2	P35580;P35579		0	6.62647e+09	0	0.004336	2.59336	2	961.487	2.14963	24.5013	0
	High	QKKFDQLLAEEK	1	7	2	P35580;P35579		0	2.63612e+08	0	0.002728	2.59304	3	1476.81	1.97529	44.7783	2
	High	QLEEAEEEATRANASRR	1	5	1	P35580		0	2.65375e+08	0	0.003278	2.51457	3	1959.95	-0.124634	32.9277	2
	High	ALEQQVEEMR	1	5	1	P35580		0	6.3812e+07	0	0.0007785	2.46721	2	1232.6	2.58338	38.3212	0
	High	QGLETDNKELAcEVK	1	5	1	P35580	C12(Carbamidomethyl)	0	239353714	0	0.0002854	2.41461	2	1733.84	2.4911	34.315	1
	High	AVIYNPATQADWTAK	1	6	1	P35580		0	0	0	0.0002272	2.37827	2	1648.83	0.470959	43.3279	0
	High	RGGPISFSSSR	2	5	1	P35580		0	36784109	0	0.001418	2.34769	2	1150.6	1.02597	32.4919	1
	High	DLQTRDEQNEEK	1	5	1	P35580		0	229556202	0	0.001315	2.32723	2	1504.69	2.80901	18.7641	1
	High	EQEVAELKK	1	5	1	P35580		0	871517208	0	0.002037	2.29504	2	1073.58	0.129103	21.4451	1
	High	VDYKADEWLmK	1	7	2	P35580;P35579	M10(Oxidation)	0	111845372	0	0.0005113	2.28898	2	1413.68	2.40102	44.0125	1
	High	FLSNGYIPIPGQQDK	1	5	1	P35580		0	132369088	0	0.001762	2.17691	2	1676.87	2.61717	49.9511	0
	High	VDYKADEWLMK	1	7	2	P35580;P35579		0	4.38448e+07	0	0.0002807	2.16023	2	1397.68	0.624424	58.2686	1
	High	NTDQASmPENTVAQK	1	5	1	P35580	M7(Oxidation)	0	5.66848e+07	0	0.0002272	2.08887	2	1649.75	2.78845	20.2915	0
	High	NcAAYLK	1	19	3	P35580;Q7Z406;P35579	C2(Carbamidomethyl)	0	2065026336	0.001	0.01134	2.44075	2	839.408	-0.240434	23.2776	0
	High	GGPISFSSSR	1	5	1	P35580		0	9.56815e+08	0.001	0.007334	2.36848	2	994.496	0.435198	31.3033	0
	High	QKLNLSSR	1	5	1	P35580		0	91020382	0.001	0.008455	2.21318	2	945.548	-0.0500393	23.1951	1
	High	LVWIPSER	1	6	1	P35580		0	0	0.002	0.01786	2.31669	2	999.565	2.80996	47.1577	0
	High	TVGQLYK	1	19	3	P35580;Q7Z406;P35579		0	1296828306	0.002	0.02299	2.21391	2	808.458	2.48533	25.5583	0
	High	RHAEQERDELADEITNSASGK	1	5	1	P35580		0	7.02364e+07	0.002	0.01871	1.88066	3	2356.11	-0.682185	49.6378	2
	High	IVFQEFR	1	9	1	P35580		0	2.87207e+09	0.002	0.02255	1.85223	2	938.511	1.40487	46.1988	0
	High	QLEEAEEEATRANASR	1	5	1	P35580		0	311301936	0.002	0.01498	1.8244	2	1803.85	-0.204094	30.1286	1
	High	ALAVASK	1	5	1	P35580		0	336707012	0.004	0.04899	2.05278	2	659.41	1.36819	18.575	0
	High	QGFPNR	1	20	3	P35580;Q7Z406;P35579		0	1.98844e+09	0.005	0.07653	1.96982	2	718.364	0.614855	21.9384	0
	High	AILTPR	1	13	2	P35580;Q7Z406		0	804007824	0.008	0.1337	1.5065	2	670.426	1.9997	25.9819	0
P68371	Tubulin beta-4B chain OS=Homo sapiens GN=TUBB4B PE=1 SV=1 - [TBB4B_HUMAN]	608.046	74.83	15	2	28	206	4.64633e+09	445	49.799	4.89404
	A2	Sequence	# PSMs	# Proteins	# Protein Groups	Protein Group Accessions	Modifications	ΔCn	Area	q-Value	PEP	XCorr	Charge	MH+ [Da]	ΔM [ppm]	RT [min]	# Missed Cleavages
	High	GHYTEGAELVDSVLDVVRK	6	10	4	Q13885;Q9BVA1;P68371;P07437		0	3.23827e+08	0	4.008e-16	6.65937	3	2087.08	2.14734	63.1624	1
	High	SGPFGQIFRPDNFVFGQSGAGNNWAK	3	12	5	Q13885;Q9BVA1;P04350;P68371;P07437		0	1.76176e+08	0	4.008e-16	6.635	3	2798.34	-1.23298	62.8596	0
	High	IREEYPDRImNTFSVVPSPK	4	4	2	P68371;P07437	M10(Oxidation)	0	1.4829e+08	0	8.407e-07	5.75116	4	2394.21	0.733567	61.4973	2
	High	EIVHLQAGQcGNQIGAK	12	24	5	P04350;P68371;P07437;Q13885;Q9BVA1	C10(Carbamidomethyl)	0	1983287231	0	7.631e-10	5.44381	3	1822.93	1.21712	28.5233	0
	High	GHYTEGAELVDSVLDVVR	3	10	4	Q13885;Q9BVA1;P68371;P07437		0	6.20536e+08	0	2.347e-11	5.20326	3	1958.99	1.94468	55.0847	0
	High	LHFFmPGFAPLTSR	1	15	6	Q13885;Q9BVA1;P04350;P68371;P07437;Q9BUF5	M5(Oxidation)	0	151417834	0	5.67e-09	5.13109	3	1636.83	1.76064	45.3519	0
	High	NSSYFVEWIPNNVK	8	12	6	Q13885;Q9BVA1;P04350;P68371;P07437;Q9BUF5		0	3281894720	0	4.504e-12	4.44703	2	1696.83	0.46353	62.751	0
	High	mREIVHLQAGQcGNQIGAK	1	22	5	P04350;P68371;P07437;Q13885;Q9BVA1	M1(Oxidation); C12(Carbamidomethyl)	0	1.83773e+08	0	1.118e-07	4.43339	3	2126.06	-1.16664	37.8268	1
	High	FPGQLNADLRK	32	20	6	Q13885;Q9BVA1;P68371;P07437;P04350;Q9BUF5		0	2200093762	0	5.415e-06	4.15648	3	1258.69	-0.218248	58.2341	1
	High	INVYYNEATGGKYVPR	3	1	1	P68371		0	138828781	0	1.3e-12	3.96583	3	1843.94	5.15209	55.896	1
	High	AVLVDLEPGTMDSVR	5	9	2	P04350;P68371		0	503402434	0	2.559e-07	3.91474	2	1601.82	0.793829	61.9377	0
	High	KEAEScDcLQGFQLTHSLGGGTGSGMGTLLISK	1	11	3	P04350;P68371;P07437	C6(Carbamidomethyl); C8(Carbamidomethyl)	0	1.10354e+08	0	1.499e-07	3.85164	4	3439.64	2.78964	46.9406	1
	High	LHFFMPGFAPLTSR	2	15	6	Q13885;Q9BVA1;P04350;P68371;P07437;Q9BUF5		0	1.54696e+08	0	0.0002272	3.67202	3	1620.84	2.85828	52.0041	0
	High	INVYYNEATGGK	8	1	1	P68371		0	4743725288	0	0.0002134	3.66857	2	1328.65	-1.0275	32.136	0
	High	EAEScDcLQGFQLTHSLGGGTGSGmGTLLISK	3	11	3	P04350;P68371;P07437	C5(Carbamidomethyl); C7(Carbamidomethyl); M25(Oxidation)	0	2.96016e+08	0	1.231e-09	3.50003	3	3327.54	2.52633	44.9701	0
	High	AVLVDLEPGTmDSVR	6	9	2	P04350;P68371	M11(Oxidation)	0	363008432	0	8.698e-10	3.46627	2	1617.81	-0.22085	50.8588	0
	High	IMNTFSVVPSPK	4	11	3	P04350;P68371;P07437		0	887062930	0	3.923e-05	3.41323	2	1319.71	2.55591	55.5314	0
	High	LAVNmVPFPR	8	18	6	Q13885;Q9BVA1;P68371;P07437;P04350;Q9BUF5	M5(Oxidation)	0	610686976	0	0.0002272	3.39062	2	1159.63	0.546822	37.7269	0
	High	ISEQFTAMFR	2	10	5	Q13885;Q9BVA1;P04350;P68371;P07437		0	438503836	0	0.0002272	3.30235	2	1229.6	0.143983	43.876	0
	High	FPGQLNADLR	20	20	6	Q13885;Q9BVA1;P68371;P07437;P04350;Q9BUF5		0	3412172416	0	0.0002272	3.2945	2	1130.6	3.16934	41.4968	0
	High	LAVNMVPFPR	6	18	6	Q13885;Q9BVA1;P68371;P07437;P04350;Q9BUF5		0	1691225228	0	0.0002272	3.28984	2	1143.64	1.33833	57.2284	0
	High	TAVcDIPPR	36	13	5	Q13885;Q9BVA1;P04350;P68371;P07437	C4(Carbamidomethyl)	0	2.97863e+09	0	0.0004992	3.14769	2	1028.52	0.178459	29.2186	0
	High	VSDTVVEPYNATLSVHQLVENTDETYcIDNEALYDIcFR	7	11	5	Q9BVA1;P04350;P68371;P07437;Q9BUF5	C27(Carbamidomethyl); C37(Carbamidomethyl)	0	1.50175e+08	0	1.619e-07	2.97959	4	4593.12	1.74345	59.382	0
	High	mSATFIGNSTAIQELFKR	1	3	3	Q13885;Q9BVA1;P68371	M1(Oxidation)	0	6.49176e+07	0	3.263e-13	2.92408	3	2030.04	0.238316	49.6656	1
	High	ISEQFTAmFR	1	10	5	Q13885;Q9BVA1;P04350;P68371;P07437	M8(Oxidation)	0	1.5034e+08	0	0.0002273	2.87777	2	1245.59	-0.381556	36.4469	0
	High	EAEScDcLQGFQLTHSLGGGTGSGMGTLLISK	1	11	3	P68371;P07437;P04350	C5(Carbamidomethyl); C7(Carbamidomethyl)	0	3.09688e+08	0	0.0002272	2.87158	3	3311.54	1.2979	48.8144	0
	High	ALTVPELTQQMFDAK	2	4	2	P04350;P68371		0	2.90527e+08	0	2.317e-08	2.84731	2	1691.87	1.14607	51.1769	0
	High	ALTVPELTQQmFDAK	4	4	2	P04350;P68371	M11(Oxidation)	0	234190646	0	0.0002272	2.84272	2	1707.87	2.82617	55.2647	0
	High	YLTVAAVFR	4	5	3	P04350;P68371;P07437		0	4.00116e+09	0	0.0003052	2.74624	2	1039.59	0.138735	61.6464	0
	High	ImNTFSVVPSPK	2	11	3	P04350;P68371;P07437	M2(Oxidation)	0	4.63319e+07	0	0.0002272	2.57453	2	1335.7	0.666091	45.7487	0
	High	EVDEQmLNVQNK	3	6	4	Q13885;Q9BVA1;P68371;P07437	M6(Oxidation)	0	228021086	0	0.0002272	2.49338	2	1462.69	2.80018	26.3072	0
	High	mSATFIGNSTAIQELFK	1	3	3	Q13885;Q9BVA1;P68371	M1(Oxidation)	0	4.60024e+07	0	0.0004075	2.04401	2	1873.94	2.244	52.5937	0
	High	LTTPTYGDLNHLVSATMSGVTTcLR	2	8	5	Q13885;Q9BVA1;P04350;P68371;P07437	C23(Carbamidomethyl)	0	1.24705e+08	0	0.004555	1.99663	3	2708.34	1.45586	57.1636	0
	High	IREEYPDR	3	13	4	Q13885;Q9BVA1;P68371;P07437		0	5194097899	0.001	0.009091	2.90004	3	1077.53	0.0487413	19.0918	1
	High	KLAVNMVPFPR	1	18	6	Q13885;Q9BVA1;P68371;P07437;P04350;Q9BUF5		0	1.06151e+08	0.001	0.009318	2.82549	3	1271.73	1.9374	39.3115	1
P11021	78 kDa glucose-regulated protein OS=Homo sapiens GN=HSPA5 PE=1 SV=2 - [GRP78_HUMAN]	571.293	56.73	4	36	39	184	3.03444e+10	654	72.2884	5.16064
	A2	Sequence	# PSMs	# Proteins	# Protein Groups	Protein Group Accessions	Modifications	ΔCn	Area	q-Value	PEP	XCorr	Charge	MH+ [Da]	ΔM [ppm]	RT [min]	# Missed Cleavages
	High	AVEEKIEWLESHQDADIEDFKAK	2	1	1	P11021		0	363730303	0	4.008e-16	8.65626	4	2730.35	7.14427	63.0796	2
	High	LYGSAGPPPTGEEDTAEKDEL	18	1	1	P11021		0	1.03301e+10	0	2.801e-14	6.75936	3	2176	2.03461	51.9184	1
	High	ITPSYVAFTPEGERLIGDAAK	1	1	1	P11021		0	431015528	0	1.551e-11	5.713	3	2235.17	3.27782	62.9083	1
	High	NQLTSNPENTVFDAKR	2	1	1	P11021		0	1908336168	0	1.622e-14	5.60745	3	1833.91	1.92456	62.8178	1
	High	DNHLLGTFDLTGIPPAPR	2	1	1	P11021		0	7.36702e+08	0	8.172e-10	5.54436	3	1934.02	2.88498	62.8764	0
	High	VLEDSDLKKSDIDEIVLVGGSTR	1	1	1	P11021		0	303085994	0	1.636e-13	5.53876	4	2488.32	2.30907	62.9638	2
	High	VTHAVVTVPAYFNDAQR	2	1	1	P11021		0	885770438	0	3.401e-08	5.12237	3	1887.98	3.93572	62.8465	0
	High	IINEPTAAAIAYGLDKR	2	1	1	P11021		0	1806535450	0	4.008e-16	5.04098	3	1816	3.44017	62.9345	1
	High	SQIFSTASDNQPTVTIK	9	1	1	P11021		0	3.1751e+10	0	3.872e-15	4.70378	2	1836.93	0.350879	53.0884	0
	High	KKELEEIVQPIISK	1	1	1	P11021		0	307715684	0	7.098e-06	4.66343	3	1653.98	3.5671	62.993	2
	High	IDTRNELESYAYSLK	2	1	1	P11021		0	290710608	0	1.419e-05	4.6372	3	1801.9	3.78282	62.9121	1
	High	NQLTSNPENTVFDAK	7	1	1	P11021		0	11670782396	0	9.261e-05	4.58872	3	1677.81	0.166501	52.8611	0
	High	NGRVEIIANDQGNR	12	1	1	P11021		0	1212597992	0	4.467e-06	4.53419	3	1555.8	1.32868	57.0174	1
	High	ITPSYVAFTPEGER	7	1	1	P11021		0	25751164384	0	3.787e-05	4.37399	3	1566.78	2.86296	60.9683	0
	High	IEIESFYEGEDFSETLTR	5	1	1	P11021		0	3.2757e+08	0	1.936e-12	4.21471	2	2165	1.38268	62.8021	0
	High	SDIDEIVLVGGSTR	3	1	1	P11021		0	2.27871e+09	0	1.208e-09	4.11871	2	1460.76	1.17785	62.4235	0
	High	ALSSQHQAR	7	1	1	P11021		0	12174190551	0	0.0002775	4.01575	3	997.519	1.34346	38.1474	0
	High	IINEPTAAAIAYGLDK	3	9	2	P11021;P11142		0	463924676	0	5.721e-10	3.92811	2	1659.9	0.600359	43.7702	0
	High	VTAEDKGTGNK	5	1	1	P11021		0	6.51e+09	0	0.000188	3.90692	3	1119.56	0.0176554	28.2117	1
	High	NKITITNDQNR	5	1	1	P11021		0	1.20026e+09	0	0.0002901	3.66014	3	1316.69	1.08499	47.9975	1
	High	DAGTIAGLNVMR	4	1	1	P11021		0	9134284090	0	9.817e-06	3.58759	2	1217.63	1.22241	60.0159	0
	High	TWNDPSVQQDIK	3	1	1	P11021		0	1.60017e+10	0	0.0001884	3.41186	2	1430.69	1.87453	49.0123	0
	High	STMKPVQK	4	1	1	P11021		0	2249062304	0	0.0009947	3.30387	2	918.511	3.89522	45.5489	0
	High	TFAPEEISAMVLTK	2	1	1	P11021		0	289262738	0	4.508e-05	3.25629	2	1536.8	3.2618	62.9108	0
	High	DAGTIAGLNVmR	2	1	1	P11021	M11(Oxidation)	0	3587173104	0	0.0001272	3.19251	2	1233.63	0.875697	47.0434	0
	High	VEIIANDQGNR	8	18	3	P08107;P11021;P11142		0	30721633131	0	2.279e-05	3.17644	2	1228.63	1.98551	38.2766	0
	High	VYEGERPLTK	19	1	1	P11021		0	1.39549e+09	0	0.0002272	3.07845	2	1191.64	1.76422	61.7136	0
	High	NELESYAYSLK	2	1	1	P11021		0	2039543437	0	0.0001148	3.01084	2	1316.64	1.56635	61.4785	0
	High	VTAEDKGTGNKNK	5	1	1	P11021		0	0	0	0.0005124	2.78762	3	1361.7	-1.30119	53.5294	2
	High	VLEDSDLKK	7	1	1	P11021		0	2265847441	0	0.0003427	2.75015	2	1046.57	1.33297	53.6894	1
	High	NQIGDKEK	6	1	1	P11021		0	6.02229e+09	0	0.005086	2.71391	3	931.485	0.717909	34.7324	1
	High	ITITNDQNR	2	1	1	P11021		0	21589369189	0	0.0006384	2.67725	2	1074.56	1.27688	34.8904	0
	High	VLEDSDLK	2	1	1	P11021		0	2.52095e+09	0	0.002024	2.42583	2	918.48	1.85036	41.1221	0
	High	ETAEAYLGK	2	1	1	P11021		0	5.11044e+08	0	0.003118	2.35753	2	981.49	1.14567	43.1248	0
	High	FLPFKVVEKK	1	1	1	P11021		0	57018593	0	0.001626	2.33397	3	1234.77	7.92689	63.1455	2
	High	LTPEEIER	3	4	1	P11021		0	2.85604e+10	0	0.00175	2.26324	2	986.518	2.9242	45.0116	0
	High	NTVVPTKK	4	1	1	P11021		0	15010181534	0.001	0.007253	2.58627	2	886.537	1.73338	40.0367	1
	High	NTVVPTK	2	1	1	P11021		0	2583769800	0.001	0.01419	2.00451	2	758.441	0.33525	30.5537	0
	High	LIGDAAK	7	16	3	P11021;P08107;P11142		0	14773355736	0.003	0.04121	2.20524	2	687.404	1.24416	35.2463	0
	High	STmKPVQK	1	1	1	P11021	M3(Oxidation)	0	1645981373	0.005	0.07052	2.46445	2	934.503	0.779272	31.2418	0
	High	FAEEDKK	2	1	1	P11021		0	451886413	0.006	0.08345	2.06351	2	866.427	1.68067	40.3249	1
P11142	Heat shock cognate 71 kDa protein OS=Homo sapiens GN=HSPA8 PE=1 SV=1 - [HSP7C_HUMAN]	558.729	50.31	16	23	32	184	2.00597e+10	646	70.8542	5.51611
	A2	Sequence	# PSMs	# Proteins	# Protein Groups	Protein Group Accessions	Modifications	ΔCn	Area	q-Value	PEP	XCorr	Charge	MH+ [Da]	ΔM [ppm]	RT [min]	# Missed Cleavages
	High	IINEPTAAAIAYGLDKK	6	6	1	P11142		0	2223115768	0	5.725e-16	6.31821	3	1787.99	-0.200775	40.5279	1
	High	LDKSQIHDIVLVGGSTR	2	6	1	P11142		0	2.99174e+08	0	1.561e-14	5.41447	3	1838.02	1.24793	34.9241	1
	High	QTQTFTTYSDNQPGVLIQVYEGER	4	6	1	P11142		0	5.77708e+08	0	1.502e-06	5.31496	3	2774.35	9.44371	62.6476	0
	High	TVTNAVVTVPAYFNDSQR	16	8	1	P11142		0	7092696131	0	6.414e-12	5.20152	3	1982	1.56326	61.2508	0
	High	STAGDTHLGGEDFDNR	21	5	1	P11142		0	3564372160	0	4.008e-16	5.14379	2	1691.73	0.633004	26.4541	0
	High	SQIHDIVLVGGSTR	2	6	1	P11142		0	4.51078e+08	0	2.34e-11	4.73055	2	1481.81	0.936679	32.1412	0
	High	SINPDEAVAYGAAVQAAILSGDK	4	5	1	P11142		0	4.37226e+08	0	8.829e-14	4.51517	3	2260.14	-0.898803	56.171	0
	High	ARFEELNADLFR	1	7	1	P11142		0	3.46116e+08	0	0.0002272	4.36375	3	1480.76	2.29904	42.2457	1
	High	NQVAmNPTNTVFDAKR	3	10	1	P11142	M5(Oxidation)	0	404061782	0	5.056e-12	4.17131	3	1821.89	0.923319	62.4114	1
	High	NQVAMNPTNTVFDAK	3	10	1	P11142		0	1.10887e+09	0	2.023e-12	4.10458	2	1649.8	1.37693	56.6124	0
	High	LLQDFFNGKELNK	2	8	1	P11142		0	99732162	0	5.624e-05	4.07164	3	1565.84	2.07755	42.2963	1
	High	IINEPTAAAIAYGLDK	3	9	2	P11021;P11142		0	463924676	0	5.721e-10	3.92811	2	1659.9	0.600359	43.7702	0
	High	NQVAmNPTNTVFDAK	3	10	1	P11142	M5(Oxidation)	0	569862470	0	1.117e-10	3.88144	2	1665.79	1.33852	47.9664	0
	High	DAGTIAGLNVLR	6	9	1	P11142		0	1.19049e+10	0	6.517e-06	3.82507	2	1199.68	1.85881	61.7124	0
	High	NQVAMNPTNTVFDAKR	1	10	1	P11142		0	77375200	0	0.0002272	3.78824	3	1805.9	-0.228191	32.4867	1
	High	TTPSYVAFTDTER	19	17	2	P08107;P11142		0	1.46842e+10	0	0.0002272	3.73029	3	1487.7	1.24208	55.2544	0
	High	NSLESYAFNMK	1	6	1	P11142		0	1.44476e+08	0	0.0002272	3.37669	2	1303.6	1.62349	40.8381	0
	High	FEELNADLFR	1	7	1	P11142		0	1.84753e+08	0	0.0002272	3.26798	2	1253.62	3.11212	44.7545	0
	High	VQVEYKGETK	13	11	1	P11142		0	4504220766	0	0.0002272	3.22053	2	1180.62	1.15929	46.6153	1
	High	VEIIANDQGNR	8	18	3	P08107;P11021;P11142		0	30721633131	0	2.279e-05	3.17644	2	1228.63	1.98551	38.2766	0
	High	ITITNDKGR	18	13	2	P08107;P11142		0	4.23002e+09	0	0.0004905	3.15305	3	1017.57	1.71827	40.4652	1
	High	HWPFMVVNDAGRPK	1	11	1	P11142		0	3.98165e+07	0	0.0002272	3.032	3	1653.83	0.708475	38.8199	0
	High	SFYPEEVSSmVLTK	3	11	1	P11142	M10(Oxidation)	0	433697534	0	8.384e-06	2.85405	2	1632.79	1.80903	62.2061	0
	High	VcNPIITK	5	5	1	P11142	C2(Carbamidomethyl)	0	6550437824	0	0.001995	2.61943	2	944.524	0.859926	43.0647	0
	High	EIAEAYLGK	4	10	1	P11142		0	572768512	0	0.00227	2.4716	2	993.525	0.320031	50.608	0
	High	LSKEDIER	8	6	1	P11142		0	3.45983e+09	0	0.001852	2.42654	2	989.528	1.95397	47.8174	1
	High	SFYPEEVSSMVLTK	1	11	1	P11142		0	1.42697e+08	0	5.878e-06	2.1181	2	1616.79	2.45689	46.2043	0
	High	GTLDPVEK	3	6	1	P11142		0	8669224578	0.001	0.01452	2.28454	2	858.456	-0.779322	22.2161	0
	High	NTTIPTK	5	8	2	P38646;P11142		0	5362207616	0.002	0.02531	2.08179	2	774.435	-0.428702	27.1957	0
	High	DNNLLGK	1	8	1	P11142		0	7.30504e+08	0.002	0.02331	1.94308	2	773.415	-0.0291802	38.947	0
	High	LIGDAAK	7	16	3	P11021;P08107;P11142		0	14773355736	0.003	0.04121	2.20524	2	687.404	1.24416	35.2463	0
	High	ITITNDK	4	13	2	P08107;P11142		0	2168296599	0.003	0.03225	2.00951	2	804.447	1.47052	31.8557	0
	High	mVQEAEK	3	10	2	P08107;P11142	M1(Oxidation)	0	0	0.003	0.03798	1.63668	2	850.398	0.960407	17.0895	0
	High	LRTAcER	1	14	2	P08107;P11142	C5(Carbamidomethyl)	0	1.75856e+08	0.004	0.06848	3.16936	3	905.463	1.40126	34.8153	1
	High	DISENKR	1	6	1	P11142		0	6194865491	0.008	0.116	1.78307	2	861.443	0.402067	32.1354	1
P08107	Heat shock 70 kDa protein 1A/1B OS=Homo sapiens GN=HSPA1A PE=1 SV=5 - [HSP71_HUMAN]	556.268	56.63	5	32	39	180	2.82458e+10	641	70.009	5.65576
	A2	Sequence	# PSMs	# Proteins	# Protein Groups	Protein Group Accessions	Modifications	ΔCn	Area	q-Value	PEP	XCorr	Charge	MH+ [Da]	ΔM [ppm]	RT [min]	# Missed Cleavages
	High	ELEQVcNPIISGLYQGAGGPGPGGFGAQGPK	4	4	1	P08107	C6(Carbamidomethyl)	0	5.31903e+08	0	4.008e-16	8.28393	4	3055.5	2.21372	62.7292	0
	High	VLDKcQEVISWLDANTLAEKDEFEHK	1	4	1	P08107	C5(Carbamidomethyl)	0	1.1702e+08	0	4.072e-16	7.54744	4	3117.54	7.13692	63.1613	2
	High	ATAGDTHLGGEDFDNRLVNHFVEEFKR	2	4	1	P08107		0	2.15654e+08	0	1.016e-09	6.23033	5	3074.49	5.83477	63.1774	2
	High	LDKAQIHDLVLVGGSTR	1	4	1	P08107		0	2.76106e+08	0	6.495e-16	6.0982	3	1822.03	4.42802	63.049	1
	High	NQVALNPQNTVFDAKR	2	2	1	P08107		0	2184254698	0	4.008e-16	5.70283	3	1814.95	0.531738	62.8205	1
	High	IINEPTAAAIAYGLDR	6	4	1	P08107		0	4267185816	0	6.192e-12	5.64142	3	1687.9	1.24194	62.823	0
	High	ATAGDTHLGGEDFDNR	14	7	1	P08107		0	284995643	0	4.008e-16	5.26936	2	1675.73	0.661098	53.6217	0
	High	NQVALNPQNTVFDAK	11	2	1	P08107		0	430344092	0	2.506e-06	4.99718	3	1658.85	0.498993	54.6139	0
	High	HWPFQVINDGDKPK	3	1	1	P08107		0	238841446	0	6.467e-13	4.80713	3	1680.86	5.59028	63.1149	0
	High	LVNHFVEEFKR	4	4	1	P08107		0	3.29827e+08	0	0.0002272	4.54847	3	1417.77	6.05586	63.1667	1
	High	AQIHDLVLVGGSTR	4	4	1	P08107		0	491746424	0	6.864e-11	4.38577	2	1465.81	1.13867	62.9082	0
	High	ARFEELcSDLFR	1	6	1	P08107	C7(Carbamidomethyl)	0	193874026	0	0.0002781	4.3703	3	1542.74	4.3638	63.0249	1
	High	YKAEDEVQR	7	5	1	P08107		0	554300437	0	0.00173	3.84691	3	1137.56	1.43079	36.4656	1
	High	TTPSYVAFTDTER	19	17	2	P08107;P11142		0	1.46842e+10	0	0.0002272	3.73029	3	1487.7	1.24208	55.2544	0
	High	DAGVIAGLNVLR	3	4	1	P08107		0	2.00847e+09	0	0.0001621	3.71559	2	1197.7	0.954575	62.8193	0
	High	NALESYAFNmK	3	5	1	P08107	M10(Oxidation)	0	2.34978e+09	0	0.0002272	3.5466	2	1303.6	1.15145	55.8508	0
	High	VQVSYKGETK	11	1	1	P08107		0	12183845024	0	0.0003109	3.52784	3	1138.61	1.68228	40.2949	1
	High	KDISQNKR	4	5	1	P08107		0	0	0	0.001454	3.30586	2	988.555	1.659	35.5305	2
	High	AFYPEEISSmVLTK	1	2	1	P08107	M10(Oxidation)	0	255680892	0	2.264e-06	3.30386	2	1630.81	1.51915	62.7952	0
	High	VEIIANDQGNR	8	18	3	P08107;P11021;P11142		0	30721633131	0	2.279e-05	3.17644	2	1228.63	1.98551	38.2766	0
	High	ITITNDKGR	18	13	2	P08107;P11142		0	4.23002e+09	0	0.0004905	3.15305	3	1017.57	1.71827	40.4652	1
	High	FGDPVVQSDMK	2	2	1	P08107		0	1.39586e+08	0	6.802e-05	2.80949	2	1222.58	0.396775	53.413	0
	High	LSKEEIER	8	5	1	P08107		0	0	0	0.001672	2.6075	2	1003.54	1.35439	43.8563	1
	High	QTQIFTTYSDNQPGVLIQVYEGER	4	5	1	P08107		0	1.2402e+08	0	0.0002817	2.58906	4	2786.37	2.60296	62.7578	0
	High	SAVEDEGLK	3	4	1	P08107		0	3893050706	0	0.0007205	2.54417	2	947.469	1.28192	33.1532	0
	High	FEELcSDLFR	2	6	1	P08107	C5(Carbamidomethyl)	0	1.56775e+08	0	0.000232	2.38051	2	1315.6	2.06197	62.9293	0
	High	AEDEVQRER	2	4	1	P08107		0	8.93779e+08	0	0.005347	2.35915	3	1131.54	1.28816	30.8807	1
	High	LLQDFFNGR	1	4	1	P08107		0	141975830	0	0.0003896	2.16741	2	1109.57	0.686082	43.2589	0
	High	cQEVISWLDANTLAEKDEFEHK	1	4	1	P08107	C1(Carbamidomethyl)	0	2.56399e+07	0	0.0003724	2.08958	3	2662.25	2.26263	47.8721	1
	High	FGDPVVQSDmK	1	2	1	P08107	M10(Oxidation)	0	4.82293e+07	0	0.002475	1.79066	2	1238.57	1.24479	41.4753	0
	High	STLEPVEK	4	6	1	P08107		0	39242449648	0.001	0.007006	2.50949	2	902.486	3.42304	34.4142	0
	High	NSTIPTK	5	5	1	P08107		0	1.24782e+10	0.002	0.01906	2.3405	2	760.421	1.04104	24.2464	0
	High	RNSTIPTK	1	5	1	P08107		0	0	0.003	0.03171	2.57562	2	916.521	-0.384916	34.2608	1
	High	DNNLLGR	2	6	1	P08107		0	1.38997e+10	0.003	0.0299	2.22797	2	801.423	1.97012	38.7628	0
	High	LIGDAAK	7	16	3	P11021;P08107;P11142		0	14773355736	0.003	0.04121	2.20524	2	687.404	1.24416	35.2463	0
	High	ITITNDK	4	13	2	P08107;P11142		0	2168296599	0.003	0.03225	2.00951	2	804.447	1.47052	31.8557	0
	High	mVQEAEK	3	10	2	P08107;P11142	M1(Oxidation)	0	0	0.003	0.03798	1.63668	2	850.398	0.960407	17.0895	0
	High	LRTAcER	1	14	2	P08107;P11142	C5(Carbamidomethyl)	0	1.75856e+08	0.004	0.06848	3.16936	3	905.463	1.40126	34.8153	1
	High	VQVSYK	1	1	1	P08107		0	2.14671e+07	0.009	0.1407	1.83968	2	723.404	0.211254	34.3792	0
	High	DISQNKR	1	5	1	P08107		0	0	0.009	0.1438	1.49762	2	860.459	0.486489	24.3552	1
P62701	40S ribosomal protein S4, X isoform OS=Homo sapiens GN=RPS4X PE=1 SV=2 - [RS4X_HUMAN]	543.556	74.14	5	27	27	203	4.95218e+09	263	29.5791	10.1548
	A2	Sequence	# PSMs	# Proteins	# Protein Groups	Protein Group Accessions	Modifications	ΔCn	Area	q-Value	PEP	XCorr	Charge	MH+ [Da]	ΔM [ppm]	RT [min]	# Missed Cleavages
	High	ERHPGSFDVVHVK	6	3	1	P62701		0	7.33062e+08	0	1.838e-07	5.8495	4	1506.78	1.14707	47.4218	1
	High	HPGSFDVVHVK	8	3	1	P62701		0	1848845692	0	0.0002272	4.46222	3	1221.64	-0.662157	42.6888	0
	High	LREcLPLIIFLR	6	2	1	P62701	C4(Carbamidomethyl)	0	1.19728e+08	0	0.0002272	4.37277	3	1542.93	6.43054	63.3051	1
	High	VNDTIQIDLETGK	8	1	1	P62701		0	974314426	0	3.751e-10	4.2835	2	1445.75	0.461813	56.1421	0
	High	LTGVFAPRPSTGPHK	7	5	1	P62701		0	869403683	0	0.0003435	4.23576	4	1564.86	0.550189	26.0564	0
	High	LKYALTGDEVKK	6	5	1	P62701		0	7.31726e+08	0	3.028e-06	4.18226	3	1364.78	1.31542	35.025	2
	High	TIRYPDPLIK	14	2	1	P62701		0	9.06367e+08	0	1.159e-06	4.11959	3	1215.72	5.16914	51.1583	1
	High	FDTGNLcMVTGGANLGR	5	1	1	P62701	C7(Carbamidomethyl)	0	445986489	0	5.293e-12	4.06636	2	1782.83	2.16533	62.3817	0
	High	GNKPWISLPR	11	1	1	P62701		0	1.6131e+09	0	0.001292	3.99311	3	1167.67	2.66833	62.8977	0
	High	GIPHLVTHDAR	17	4	1	P62701		0	3685596736	0	0.000285	3.72229	4	1215.66	-1.11183	38.0204	0
	High	FDTGNLcmVTGGANLGR	7	1	1	P62701	C7(Carbamidomethyl); M8(Oxidation)	0	138722996	0	3.37e-09	3.51367	2	1798.82	0.765537	38.2306	0
	High	LSNIFVIGK	9	1	1	P62701		0	3.99302e+09	0	0.0002597	3.47515	2	990.603	4.64418	62.8881	0
	High	YALTGDEVKK	14	5	1	P62701		0	2891205640	0	0.0008991	3.1881	3	1123.6	1.37458	32.8588	1
	High	DANGNSFATR	4	4	1	P62701		0	2.29249e+09	0	0.000445	2.84191	2	1052.48	1.29695	32.5518	0
	High	LTIAEERDKR	10	2	1	P62701		0	2.10421e+09	0	0.001087	2.82606	3	1230.68	1.54361	38.3031	2
	High	TDITYPAGFmDVISIDK	3	2	1	P62701	M10(Oxidation)	0	1.31195e+08	0	8.268e-05	2.73587	2	1901.92	1.8704	56.4166	0
	High	EcLPLIIFLR	2	2	1	P62701	C2(Carbamidomethyl)	0	1.7645e+08	0	0.0002272	2.63231	2	1273.73	0.907237	59.9234	0
	High	YALTGDEVK	7	5	1	P62701		0	796030948	0	0.0009231	2.46895	2	995.506	1.65622	42.58	0
	High	ITPEEAKYK	7	1	1	P62701		0	1215570230	0	0.003224	2.46189	3	1078.58	-0.392199	52.4587	1
	High	IGVITNRER	3	1	1	P62701		0	622837604	0	0.0037	2.33654	2	1057.61	0.397721	27.7586	1
	High	TDITYPAGFMDVISIDK	1	2	1	P62701		0	266323560	0	0.0007838	2.29018	2	1885.93	1.58487	53.4274	0
	High	IGVITNR	11	1	1	P62701		0	7.17791e+09	0.001	0.01219	2.46694	2	772.469	2.41781	47.8002	0
	High	LTIAEER	10	2	1	P62701		0	3484613032	0.001	0.01154	2.21642	2	831.459	2.76247	25.4819	0
	High	YPDPLIK	9	2	1	P62701		0	1032820474	0.001	0.0121	1.89958	2	845.478	1.19278	59.3459	0
	High	KIFVGTK	3	1	1	P62701		0	1869041334	0.002	0.01931	2.52991	2	792.499	1.55172	25.1865	1
	High	ITPEEAK	11	1	1	P62701		0	1432260630	0.002	0.02024	1.55259	2	787.421	1.48925	21.0738	0
	High	FIKIDGK	2	4	1	P62701		0	1.15979e+09	0.004	0.06132	2.24853	2	820.494	0.995221	42.7762	1
	High	LKYALTGDEVK	1	5	1	P62701		0	3.41263e+07	0.004	0.0604	1.15498	2	1236.69	1.80745	61.8348	1
	High	ITDFIK	1	1	1	P62701		0	348714546	0.008	0.1353	1.41117	2	736.424	0.326761	58.2296	0
Q9BVA1	Tubulin beta-2B chain OS=Homo sapiens GN=TUBB2B PE=1 SV=1 - [TBB2B_HUMAN]	533.576	61.57	11	1	22	177	3.96272e+09	445	49.9209	4.89404
	A2	Sequence	# PSMs	# Proteins	# Protein Groups	Protein Group Accessions	Modifications	ΔCn	Area	q-Value	PEP	XCorr	Charge	MH+ [Da]	ΔM [ppm]	RT [min]	# Missed Cleavages
	High	GHYTEGAELVDSVLDVVRK	6	10	4	Q13885;Q9BVA1;P68371;P07437		0	3.23827e+08	0	4.008e-16	6.65937	3	2087.08	2.14734	63.1624	1
	High	SGPFGQIFRPDNFVFGQSGAGNNWAK	3	12	5	Q13885;Q9BVA1;P04350;P68371;P07437		0	1.76176e+08	0	4.008e-16	6.635	3	2798.34	-1.23298	62.8596	0
	High	INVYYNEATGNKYVPR	6	1	1	Q9BVA1		0	222590721	0	4.008e-16	5.50213	3	1900.96	3.24446	55.216	1
	High	EIVHIQAGQcGNQIGAK	12	24	5	P04350;P68371;P07437;Q13885;Q9BVA1	C10(Carbamidomethyl)	0	1983287231	0	7.631e-10	5.44381	3	1822.93	1.21712	28.5233	0
	High	GHYTEGAELVDSVLDVVR	3	10	4	Q13885;Q9BVA1;P68371;P07437		0	6.20536e+08	0	2.347e-11	5.20326	3	1958.99	1.94468	55.0847	0
	High	LHFFmPGFAPLTSR	1	15	6	Q13885;Q9BVA1;P04350;P68371;P07437;Q9BUF5	M5(Oxidation)	0	151417834	0	5.67e-09	5.13109	3	1636.83	1.76064	45.3519	0
	High	NSSYFVEWIPNNVK	8	12	6	Q13885;Q9BVA1;P04350;P68371;P07437;Q9BUF5		0	3281894720	0	4.504e-12	4.44703	2	1696.83	0.46353	62.751	0
	High	mREIVHIQAGQcGNQIGAK	1	22	5	P04350;P68371;P07437;Q13885;Q9BVA1	M1(Oxidation); C12(Carbamidomethyl)	0	1.83773e+08	0	1.118e-07	4.43339	3	2126.06	-1.16664	37.8268	1
	High	AILVDLEPGTMDSVR	5	10	3	Q13885;Q9BVA1;P07437		0	1265138292	0	7.114e-08	4.33579	2	1615.84	0.469287	44.5375	0
	High	FPGQLNADLRK	32	20	6	Q13885;Q9BVA1;P68371;P07437;P04350;Q9BUF5		0	2200093762	0	5.415e-06	4.15648	3	1258.69	-0.218248	58.2341	1
	High	LHFFMPGFAPLTSR	2	15	6	Q13885;Q9BVA1;P04350;P68371;P07437;Q9BUF5		0	1.54696e+08	0	0.0002272	3.67202	3	1620.84	2.85828	52.0041	0
	High	AILVDLEPGTmDSVR	6	10	3	Q13885;Q9BVA1;P07437	M11(Oxidation)	0	1278338020	0	3.417e-11	3.42626	2	1631.84	2.68314	55.8663	0
	High	LAVNmVPFPR	8	18	6	Q13885;Q9BVA1;P68371;P07437;P04350;Q9BUF5	M5(Oxidation)	0	610686976	0	0.0002272	3.39062	2	1159.63	0.546822	37.7269	0
	High	ISEQFTAMFR	2	10	5	Q13885;Q9BVA1;P04350;P68371;P07437		0	438503836	0	0.0002272	3.30235	2	1229.6	0.143983	43.876	0
	High	FPGQLNADLR	20	20	6	Q13885;Q9BVA1;P68371;P07437;P04350;Q9BUF5		0	3412172416	0	0.0002272	3.2945	2	1130.6	3.16934	41.4968	0
	High	LAVNMVPFPR	6	18	6	Q13885;Q9BVA1;P68371;P07437;P04350;Q9BUF5		0	1691225228	0	0.0002272	3.28984	2	1143.64	1.33833	57.2284	0
	High	TAVcDIPPR	36	13	5	Q13885;Q9BVA1;P04350;P68371;P07437	C4(Carbamidomethyl)	0	2.97863e+09	0	0.0004992	3.14769	2	1028.52	0.178459	29.2186	0
	High	VSDTVVEPYNATLSVHQLVENTDETYcIDNEALYDIcFR	7	11	5	Q9BVA1;P04350;P68371;P07437;Q9BUF5	C27(Carbamidomethyl); C37(Carbamidomethyl)	0	1.50175e+08	0	1.619e-07	2.97959	4	4593.12	1.74345	59.382	0
	High	mSATFIGNSTAIQELFKR	1	3	3	Q13885;Q9BVA1;P68371	M1(Oxidation)	0	6.49176e+07	0	3.263e-13	2.92408	3	2030.04	0.238316	49.6656	1
	High	ISEQFTAmFR	1	10	5	Q13885;Q9BVA1;P04350;P68371;P07437	M8(Oxidation)	0	1.5034e+08	0	0.0002273	2.87777	2	1245.59	-0.381556	36.4469	0
	High	YLTVAAIFR	1	2	2	Q13885;Q9BVA1		0	8.59901e+07	0	0.0003636	2.55916	2	1053.61	3.35721	47.6218	0
	High	EVDEQmLNVQNK	3	6	4	Q13885;Q9BVA1;P68371;P07437	M6(Oxidation)	0	228021086	0	0.0002272	2.49338	2	1462.69	2.80018	26.3072	0
	High	mSATFIGNSTAIQELFK	1	3	3	Q13885;Q9BVA1;P68371	M1(Oxidation)	0	4.60024e+07	0	0.0004075	2.04401	2	1873.94	2.244	52.5937	0
	High	LTTPTYGDLNHLVSATMSGVTTcLR	2	8	5	Q13885;Q9BVA1;P04350;P68371;P07437	C23(Carbamidomethyl)	0	1.24705e+08	0	0.004555	1.99663	3	2708.34	1.45586	57.1636	0
	High	IREEYPDR	3	13	4	Q13885;Q9BVA1;P68371;P07437		0	5194097899	0.001	0.009091	2.90004	3	1077.53	0.0487413	19.0918	1
	High	KLAVNMVPFPR	1	18	6	Q13885;Q9BVA1;P68371;P07437;P04350;Q9BUF5		0	1.06151e+08	0.001	0.009318	2.82549	3	1271.73	1.9374	39.3115	1
P62753	40S ribosomal protein S6 OS=Homo sapiens GN=RPS6 PE=1 SV=1 - [RS6_HUMAN]	532.389	61.85	3	22	22	180	5.65274e+09	249	28.663	10.8433
	A2	Sequence	# PSMs	# Proteins	# Protein Groups	Protein Group Accessions	Modifications	ΔCn	Area	q-Value	PEP	XCorr	Charge	MH+ [Da]	ΔM [ppm]	RT [min]	# Missed Cleavages
	High	KGEKDIPGLTDTTVPR	26	2	1	P62753		0	5.11316e+09	0	5.1e-11	5.82615	3	1726.93	-1.11677	29.5108	2
	High	mATEVAADALGEEWKGYVVR	3	2	1	P62753	M1(Oxidation)	0	191683457	0	4.342e-12	5.45679	3	2211.07	-0.965188	62.8475	1
	High	GcIVDANLSVLNLVIVK	15	2	1	P62753	C2(Carbamidomethyl)	0	7.50558e+08	0	6.007e-15	4.52853	2	1827.04	1.74582	56.951	0
	High	KLFNLSKEDDVR	6	2	1	P62753		0	318802608	0	2.538e-07	4.23594	3	1463.79	1.77327	48.5691	2
	High	NKEEAAEYAK	22	2	1	P62753		0	2976153336	0	0.0002691	3.97912	3	1152.55	1.38075	46.2891	1
	High	KNKEEAAEYAK	3	2	1	P62753		0	1.77872e+08	0	1.06e-07	3.91388	2	1280.65	0.0622014	23.0047	2
	High	LNISFPATGcQK	14	2	1	P62753	C10(Carbamidomethyl)	0	4.17251e+09	0	7.024e-06	3.88629	2	1335.67	-0.0541672	57.4311	0
	High	LFNLSKEDDVR	5	2	1	P62753		0	2.49093e+09	0	7.49e-06	3.77208	2	1335.69	1.90717	44.8486	1
	High	mKLNISFPATGcQK	5	2	1	P62753	M1(Oxidation); C12(Carbamidomethyl)	0	4.18581e+08	0	1.101e-08	3.77053	2	1610.81	1.76522	43.9232	1
	High	mATEVAADALGEEWK	3	3	1	P62753	M1(Oxidation)	0	1.57882e+08	0	6.171e-13	3.40956	2	1636.75	0.342743	39.813	0
	High	LIEVDDERKLR	7	2	1	P62753		0	2396900749	0	0.002958	3.32211	4	1385.78	1.24743	37.3354	2
	High	DIPGLTDTTVPR	17	2	1	P62753		0	3618353020	0	0.0002272	3.16353	2	1284.68	0.300362	36.7636	0
	High	ASTSKSESSQK	2	2	1	P62753		0	4.33683e+07	0	0.0002387	3.10652	3	1139.56	1.78232	23.4885	1
	High	QGVLTHGR	12	2	1	P62753		0	3044196844	0	0.001473	3.0405	2	867.48	0.74915	50.684	0
	High	LFNLSKEDDVRQYVVR	1	2	1	P62753		0	170652346	0	0.0003976	2.963	3	1981.07	7.78149	63.097	2
	High	LIEVDDER	12	2	1	P62753		0	7.21792e+09	0	0.001792	2.6401	2	988.497	2.89614	47.3012	0
	High	LIEVDDERK	4	2	1	P62753		0	5.99267e+08	0	0.0005977	2.54957	2	1116.59	0.596691	56.6683	1
	High	ISGGNDKQGFPmK	6	2	1	P62753	M12(Oxidation)	0	0	0	0.001788	1.95854	3	1394.67	0.75666	55.1537	1
	High	KLFNLSK	4	2	1	P62753		0	375550426	0.001	0.01027	2.43	2	849.519	0.183019	27.9747	1
	High	QEQIAKR	5	2	1	P62753		0	455517552	0.001	0.01442	2.42137	2	872.497	2.28364	37.0451	1
	High	ISGGNDKQGFPMK	1	2	1	P62753		0	2.99585e+07	0.001	0.008744	1.79952	2	1378.68	1.55822	31.9269	1
	High	RQEQIAK	5	2	1	P62753		0	4627134816	0.002	0.01813	2.599	2	872.496	1.5841	37.8684	1
	High	GHScYRPR	2	2	1	P62753	C4(Carbamidomethyl)	0	2.89364e+09	0.007	0.09317	1.90634	3	1032.48	-0.51617	23.7669	0
Q13885	Tubulin beta-2A chain OS=Homo sapiens GN=TUBB2A PE=1 SV=1 - [TBB2A_HUMAN]	525.46	52.81	11	2	22	170	3.96272e+09	445	49.875	4.89404
	A2	Sequence	# PSMs	# Proteins	# Protein Groups	Protein Group Accessions	Modifications	ΔCn	Area	q-Value	PEP	XCorr	Charge	MH+ [Da]	ΔM [ppm]	RT [min]	# Missed Cleavages
	High	GHYTEGAELVDSVLDVVRK	6	10	4	Q13885;Q9BVA1;P68371;P07437		0	3.23827e+08	0	4.008e-16	6.65937	3	2087.08	2.14734	63.1624	1
	High	SGPFGQIFRPDNFVFGQSGAGNNWAK	3	12	5	Q13885;Q9BVA1;P04350;P68371;P07437		0	1.76176e+08	0	4.008e-16	6.635	3	2798.34	-1.23298	62.8596	0
	High	INVYYNEAAGNKYVPR	2	1	1	Q13885		0	4.18179e+07	0	3.886e-13	5.7068	3	1870.95	3.46011	55.773	1
	High	EIVHIQAGQcGNQIGAK	12	24	5	P04350;P68371;P07437;Q13885;Q9BVA1	C10(Carbamidomethyl)	0	1983287231	0	7.631e-10	5.44381	3	1822.93	1.21712	28.5233	0
	High	GHYTEGAELVDSVLDVVR	3	10	4	Q13885;Q9BVA1;P68371;P07437		0	6.20536e+08	0	2.347e-11	5.20326	3	1958.99	1.94468	55.0847	0
	High	LHFFmPGFAPLTSR	1	15	6	Q13885;Q9BVA1;P04350;P68371;P07437;Q9BUF5	M5(Oxidation)	0	151417834	0	5.67e-09	5.13109	3	1636.83	1.76064	45.3519	0
	High	NSSYFVEWIPNNVK	8	12	6	Q13885;Q9BVA1;P04350;P68371;P07437;Q9BUF5		0	3281894720	0	4.504e-12	4.44703	2	1696.83	0.46353	62.751	0
	High	mREIVHIQAGQcGNQIGAK	1	22	5	P04350;P68371;P07437;Q13885;Q9BVA1	M1(Oxidation); C12(Carbamidomethyl)	0	1.83773e+08	0	1.118e-07	4.43339	3	2126.06	-1.16664	37.8268	1
	High	AILVDLEPGTMDSVR	5	10	3	Q13885;Q9BVA1;P07437		0	1265138292	0	7.114e-08	4.33579	2	1615.84	0.469287	44.5375	0
	High	FPGQLNADLRK	32	20	6	Q13885;Q9BVA1;P68371;P07437;P04350;Q9BUF5		0	2200093762	0	5.415e-06	4.15648	3	1258.69	-0.218248	58.2341	1
	High	LHFFMPGFAPLTSR	2	15	6	Q13885;Q9BVA1;P04350;P68371;P07437;Q9BUF5		0	1.54696e+08	0	0.0002272	3.67202	3	1620.84	2.85828	52.0041	0
	High	INVYYNEAAGNK	4	1	1	Q13885		0	112602322	0	4.927e-06	3.48302	2	1355.66	0.407327	28.8079	0
	High	AILVDLEPGTmDSVR	6	10	3	Q13885;Q9BVA1;P07437	M11(Oxidation)	0	1278338020	0	3.417e-11	3.42626	2	1631.84	2.68314	55.8663	0
	High	LAVNmVPFPR	8	18	6	Q13885;Q9BVA1;P68371;P07437;P04350;Q9BUF5	M5(Oxidation)	0	610686976	0	0.0002272	3.39062	2	1159.63	0.546822	37.7269	0
	High	ISEQFTAMFR	2	10	5	Q13885;Q9BVA1;P04350;P68371;P07437		0	438503836	0	0.0002272	3.30235	2	1229.6	0.143983	43.876	0
	High	FPGQLNADLR	20	20	6	Q13885;Q9BVA1;P68371;P07437;P04350;Q9BUF5		0	3412172416	0	0.0002272	3.2945	2	1130.6	3.16934	41.4968	0
	High	LAVNMVPFPR	6	18	6	Q13885;Q9BVA1;P68371;P07437;P04350;Q9BUF5		0	1691225228	0	0.0002272	3.28984	2	1143.64	1.33833	57.2284	0
	High	TAVcDIPPR	36	13	5	Q13885;Q9BVA1;P04350;P68371;P07437	C4(Carbamidomethyl)	0	2.97863e+09	0	0.0004992	3.14769	2	1028.52	0.178459	29.2186	0
	High	mSATFIGNSTAIQELFKR	1	3	3	Q13885;Q9BVA1;P68371	M1(Oxidation)	0	6.49176e+07	0	3.263e-13	2.92408	3	2030.04	0.238316	49.6656	1
	High	ISEQFTAmFR	1	10	5	Q13885;Q9BVA1;P04350;P68371;P07437	M8(Oxidation)	0	1.5034e+08	0	0.0002273	2.87777	2	1245.59	-0.381556	36.4469	0
	High	YLTVAAIFR	1	2	2	Q13885;Q9BVA1		0	8.59901e+07	0	0.0003636	2.55916	2	1053.61	3.35721	47.6218	0
	High	EVDEQmLNVQNK	3	6	4	Q13885;Q9BVA1;P68371;P07437	M6(Oxidation)	0	228021086	0	0.0002272	2.49338	2	1462.69	2.80018	26.3072	0
	High	mSATFIGNSTAIQELFK	1	3	3	Q13885;Q9BVA1;P68371	M1(Oxidation)	0	4.60024e+07	0	0.0004075	2.04401	2	1873.94	2.244	52.5937	0
	High	LTTPTYGDLNHLVSATMSGVTTcLR	2	8	5	Q13885;Q9BVA1;P04350;P68371;P07437	C23(Carbamidomethyl)	0	1.24705e+08	0	0.004555	1.99663	3	2708.34	1.45586	57.1636	0
	High	IREEYPDR	3	13	4	Q13885;Q9BVA1;P68371;P07437		0	5194097899	0.001	0.009091	2.90004	3	1077.53	0.0487413	19.0918	1
	High	KLAVNMVPFPR	1	18	6	Q13885;Q9BVA1;P68371;P07437;P04350;Q9BUF5		0	1.06151e+08	0.001	0.009318	2.82549	3	1271.73	1.9374	39.3115	1
P04350	Tubulin beta-4A chain OS=Homo sapiens GN=TUBB4A PE=1 SV=2 - [TBB4A_HUMAN]	505.982	68.24	16	1	22	177	3.56508e+09	444	49.5539	4.88135
	A2	Sequence	# PSMs	# Proteins	# Protein Groups	Protein Group Accessions	Modifications	ΔCn	Area	q-Value	PEP	XCorr	Charge	MH+ [Da]	ΔM [ppm]	RT [min]	# Missed Cleavages
	High	SGPFGQIFRPDNFVFGQSGAGNNWAK	3	12	5	Q13885;Q9BVA1;P04350;P68371;P07437		0	1.76176e+08	0	4.008e-16	6.635	3	2798.34	-1.23298	62.8596	0
	High	EIVHLQAGQcGNQIGAK	12	24	5	P04350;P68371;P07437;Q13885;Q9BVA1	C10(Carbamidomethyl)	0	1983287231	0	7.631e-10	5.44381	3	1822.93	1.21712	28.5233	0
	High	LHFFmPGFAPLTSR	1	15	6	Q13885;Q9BVA1;P04350;P68371;P07437;Q9BUF5	M5(Oxidation)	0	151417834	0	5.67e-09	5.13109	3	1636.83	1.76064	45.3519	0
	High	NSSYFVEWIPNNVK	8	12	6	Q13885;Q9BVA1;P04350;P68371;P07437;Q9BUF5		0	3281894720	0	4.504e-12	4.44703	2	1696.83	0.46353	62.751	0
	High	mREIVHLQAGQcGNQIGAK	1	22	5	P04350;P68371;P07437;Q13885;Q9BVA1	M1(Oxidation); C12(Carbamidomethyl)	0	1.83773e+08	0	1.118e-07	4.43339	3	2126.06	-1.16664	37.8268	1
	High	FPGQLNADLRK	32	20	6	Q13885;Q9BVA1;P68371;P07437;P04350;Q9BUF5		0	2200093762	0	5.415e-06	4.15648	3	1258.69	-0.218248	58.2341	1
	High	AVLVDLEPGTMDSVR	5	9	2	P04350;P68371		0	503402434	0	2.559e-07	3.91474	2	1601.82	0.793829	61.9377	0
	High	KEAEScDcLQGFQLTHSLGGGTGSGMGTLLISK	1	11	3	P04350;P68371;P07437	C6(Carbamidomethyl); C8(Carbamidomethyl)	0	1.10354e+08	0	1.499e-07	3.85164	4	3439.64	2.78964	46.9406	1
	High	LHFFMPGFAPLTSR	2	15	6	Q13885;Q9BVA1;P04350;P68371;P07437;Q9BUF5		0	1.54696e+08	0	0.0002272	3.67202	3	1620.84	2.85828	52.0041	0
	High	INVYYNEATGGNYVPR	1	7	1	P04350		0	7.85327e+07	0	5.012e-09	3.55106	2	1829.89	1.88434	37.4256	0
	High	EAEScDcLQGFQLTHSLGGGTGSGmGTLLISK	3	11	3	P04350;P68371;P07437	C5(Carbamidomethyl); C7(Carbamidomethyl); M25(Oxidation)	0	2.96016e+08	0	1.231e-09	3.50003	3	3327.54	2.52633	44.9701	0
	High	AVLVDLEPGTmDSVR	6	9	2	P04350;P68371	M11(Oxidation)	0	363008432	0	8.698e-10	3.46627	2	1617.81	-0.22085	50.8588	0
	High	IMNTFSVVPSPK	4	11	3	P04350;P68371;P07437		0	887062930	0	3.923e-05	3.41323	2	1319.71	2.55591	55.5314	0
	High	LAVNmVPFPR	8	18	6	Q13885;Q9BVA1;P68371;P07437;P04350;Q9BUF5	M5(Oxidation)	0	610686976	0	0.0002272	3.39062	2	1159.63	0.546822	37.7269	0
	High	ISEQFTAMFR	2	10	5	Q13885;Q9BVA1;P04350;P68371;P07437		0	438503836	0	0.0002272	3.30235	2	1229.6	0.143983	43.876	0
	High	FPGQLNADLR	20	20	6	Q13885;Q9BVA1;P68371;P07437;P04350;Q9BUF5		0	3412172416	0	0.0002272	3.2945	2	1130.6	3.16934	41.4968	0
	High	LAVNMVPFPR	6	18	6	Q13885;Q9BVA1;P68371;P07437;P04350;Q9BUF5		0	1691225228	0	0.0002272	3.28984	2	1143.64	1.33833	57.2284	0
	High	TAVcDIPPR	36	13	5	Q13885;Q9BVA1;P04350;P68371;P07437	C4(Carbamidomethyl)	0	2.97863e+09	0	0.0004992	3.14769	2	1028.52	0.178459	29.2186	0
	High	VSDTVVEPYNATLSVHQLVENTDETYcIDNEALYDIcFR	7	11	5	Q9BVA1;P04350;P68371;P07437;Q9BUF5	C27(Carbamidomethyl); C37(Carbamidomethyl)	0	1.50175e+08	0	1.619e-07	2.97959	4	4593.12	1.74345	59.382	0
	High	ISEQFTAmFR	1	10	5	Q13885;Q9BVA1;P04350;P68371;P07437	M8(Oxidation)	0	1.5034e+08	0	0.0002273	2.87777	2	1245.59	-0.381556	36.4469	0
	High	EAEScDcLQGFQLTHSLGGGTGSGMGTLLISK	1	11	3	P68371;P07437;P04350	C5(Carbamidomethyl); C7(Carbamidomethyl)	0	3.09688e+08	0	0.0002272	2.87158	3	3311.54	1.2979	48.8144	0
	High	ALTVPELTQQMFDAK	2	4	2	P04350;P68371		0	2.90527e+08	0	2.317e-08	2.84731	2	1691.87	1.14607	51.1769	0
	High	ALTVPELTQQmFDAK	4	4	2	P04350;P68371	M11(Oxidation)	0	234190646	0	0.0002272	2.84272	2	1707.87	2.82617	55.2647	0
	High	YLTVAAVFR	4	5	3	P04350;P68371;P07437		0	4.00116e+09	0	0.0003052	2.74624	2	1039.59	0.138735	61.6464	0
	High	ImNTFSVVPSPK	2	11	3	P04350;P68371;P07437	M2(Oxidation)	0	4.63319e+07	0	0.0002272	2.57453	2	1335.7	0.666091	45.7487	0
	High	LTTPTYGDLNHLVSATMSGVTTcLR	2	8	5	Q13885;Q9BVA1;P04350;P68371;P07437	C23(Carbamidomethyl)	0	1.24705e+08	0	0.004555	1.99663	3	2708.34	1.45586	57.1636	0
	High	KLAVNMVPFPR	1	18	6	Q13885;Q9BVA1;P68371;P07437;P04350;Q9BUF5		0	1.06151e+08	0.001	0.009318	2.82549	3	1271.73	1.9374	39.3115	1
	High	GHYTEGAELVDAVLDVVR	1	7	2	P04350;Q9BUF5		0	1.69465e+07	0.003	0.03751	1.44916	3	1942.99	0.974488	59.5602	0
	High	IREEFPDR	1	6	2	P04350;Q9BUF5		0	0	0.006	0.08179	2.61149	3	1061.54	2.02976	23.3155	1
P36578	60S ribosomal protein L4 OS=Homo sapiens GN=RPL4 PE=1 SV=5 - [RL4_HUMAN]	500.444	63.93	5	37	37	164	3.03362e+10	427	47.6674	11.063
	A2	Sequence	# PSMs	# Proteins	# Protein Groups	Protein Group Accessions	Modifications	ΔCn	Area	q-Value	PEP	XCorr	Charge	MH+ [Da]	ΔM [ppm]	RT [min]	# Missed Cleavages
	High	IEEVPELPLVVEDKVEGYKK	2	2	1	P36578		0	5.64184e+08	0	2.142e-14	6.80139	4	2313.26	2.43196	63.0677	2
	High	APIRPDIVNFVHTNLR	5	3	1	P36578		0	7.46303e+08	0	4.008e-16	6.71717	3	1862.04	2.24756	63.1345	0
	High	QPYAVSELAGHQTSAESWGTGR	6	3	1	P36578		0	4.39618e+09	0	4.008e-16	6.5503	3	2332.1	1.31706	61.6277	0
	High	APIRPDIVNFVHTNLRK	4	3	1	P36578		0	1.69834e+09	0	4.154e-12	6.46771	3	1990.14	4.37273	63.2498	1
	High	VDKAAAAAAALQAK	9	3	1	P36578		0	7.65367e+09	0	2.032e-09	5.97696	3	1298.75	2.21623	39.5017	1
	High	YAIcSALAASALPALVmSK	4	3	1	P36578	C4(Carbamidomethyl); M17(Oxidation)	0	364883172	0	4.008e-16	5.57908	2	1953.02	0.187467	62.7538	0
	High	KPAPEKKPAEK	9	2	1	P36578		0	63314324	0	2.187e-07	4.76425	3	1222.72	0.687754	24.1314	1
	High	RGPcIIYNEDNGIIK	5	2	1	P36578	C4(Carbamidomethyl)	0	4.2601e+08	0	2.771e-10	4.71431	2	1761.9	0.349806	62.8477	1
	High	GPcIIYNEDNGIIK	10	2	1	P36578	C3(Carbamidomethyl)	0	8.66291e+09	0	3.107e-10	4.21811	2	1605.8	1.09649	50.3573	0
	High	KPTTEEKKPAA	3	2	1	P36578		0	1.00144e+10	0	0.0002711	3.93878	3	1199.66	1.04154	22.1947	1
	High	AAAAAAALQAK	10	3	1	P36578		0	6.48845e+10	0	5.389e-05	3.89044	2	956.554	1.33417	37.4156	0
	High	SDEKAAVAGKKPVVGK	1	2	1	P36578		0	88602262	0	0.0002813	3.8462	3	1583.91	1.55649	36.8521	2
	High	TKEAVLLLKK	1	3	1	P36578		0	1.09876e+08	0	0.0002298	3.75413	3	1142.75	2.23036	63.1147	2
	High	KLDELYGTWR	5	2	1	P36578		0	377512869	0	0.0002819	3.60515	2	1280.66	-0.312209	36.3603	1
	High	ILKSPEIQR	8	2	1	P36578		0	9150099729	0	0.0004493	3.45199	3	1083.65	0.405765	39.0675	1
	High	NIPGITLLNVSK	4	2	1	P36578		0	2.41224e+09	0	0.0002272	3.20303	2	1268.76	2.2527	56.454	0
	High	FcIWTESAFR	2	2	1	P36578	C2(Carbamidomethyl)	0	1.44641e+08	0	0.0002272	3.05852	2	1316.61	2.15162	62.9903	0
	High	TKEAVLLLK	4	3	1	P36578		0	2.39575e+08	0	0.0002852	2.9998	2	1014.66	2.82526	41.6551	1
	High	EAVLLLKK	8	3	1	P36578		0	2.30086e+08	0	0.002224	2.93374	2	913.609	0.945758	56.8494	1
	High	SGQGAFGNMcR	4	3	1	P36578	C10(Carbamidomethyl)	0	6.62402e+08	0	0.0002272	2.93047	2	1184.5	2.14104	50.0375	0
	High	SDEKAAVAGK	1	2	1	P36578		0	191666608	0	0.0002272	2.9073	2	975.512	1.68458	26.1536	1
	High	SGQGAFGNmcR	2	3	1	P36578	M9(Oxidation); C10(Carbamidomethyl)	0	2180561602	0	0.0003132	2.88652	2	1200.49	0.653993	24.4646	0
	High	IEEVPELPLVVEDKVEGYK	1	2	1	P36578		0	148848176	0	9.834e-05	2.86749	3	2185.17	2.27311	49.1653	1
	High	YAIcSALAASALPALVMSK	2	3	1	P36578	C4(Carbamidomethyl)	0	8.43587e+07	0	0.0002272	2.77288	3	1937.03	2.50394	54.8027	0
	High	SNYNLPMHK	3	2	1	P36578		0	6.25973e+07	0	0.001104	2.75197	2	1103.53	1.04063	41.6262	0
	High	SNYNLPmHK	5	2	1	P36578	M7(Oxidation)	0	1.66598e+09	0	0.001729	2.67264	2	1119.53	3.05999	29.8192	0
	High	LAPGGHVGR	12	2	1	P36578		0	16109778872	0	0.002312	2.4004	2	863.485	-0.13507	25.7265	0
	High	NVTLPAVFK	9	3	1	P36578		0	1.10628e+09	0	0.001037	2.35516	2	988.584	1.77717	59.2628	0
	High	mINTDLSR	2	2	1	P36578	M1(Oxidation)	0	4.09224e+09	0	0.002242	2.09421	2	965.474	2.00971	35.9064	0
	High	NIPGITLLNVSKLNILK	1	2	1	P36578		0	2.1336e+07	0	0.004638	1.44621	3	1850.15	1.98085	54.4361	1
	High	KPLVGKK	5	2	1	P36578		0	2263968882	0.001	0.009019	3.17631	2	769.529	-0.0191753	23.819	1
	High	QKKPLVGKK	1	2	1	P36578		0	178547572	0.001	0.01456	2.59502	3	1025.68	1.68254	34.0124	2
	High	KLDELYGTWRK	1	2	1	P36578		0	42222040	0.001	0.0129	2.48081	3	1408.76	0.746945	56.8524	2
	High	QKKPLVGK	2	2	1	P36578		0	2728541316	0.001	0.01071	1.99692	2	897.59	2.17484	18.9747	1
	High	KAAVGVK	2	2	1	P36578		0	150697775	0.002	0.0211	2.43429	2	672.441	1.034	33.3928	1
	High	EAVLLLK	5	3	1	P36578		0	6.79976e+09	0.002	0.01521	2.3982	2	785.513	0.244379	52.141	0
	High	VNTTQKR	1	3	1	P36578		0	196605789	0.003	0.04369	1.59204	2	846.48	0.448353	29.0922	1
	High	RVNTTQKR	1	3	1	P36578		0	2.1829e+07	0.004	0.05104	3.2831	3	1002.58	1.53703	39.1305	2
	High	KPAPEK	3	3	1	P36578		0	2.62026e+08	0.007	0.1089	2.32555	2	669.393	-0.0737464	24.6738	0
	High	AAVGVKK	1	2	1	P36578		0	210180508	0.007	0.1079	1.66555	2	672.441	0.670932	37.8862	1
Q9BQG0	Myb-binding protein 1A OS=Homo sapiens GN=MYBBP1A PE=1 SV=2 - [MBB1A_HUMAN]	430.034	39.31	6	55	55	135	4.9118e+09	1328	148.762	9.27588
	A2	Sequence	# PSMs	# Proteins	# Protein Groups	Protein Group Accessions	Modifications	ΔCn	Area	q-Value	PEP	XCorr	Charge	MH+ [Da]	ΔM [ppm]	RT [min]	# Missed Cleavages
	High	SPAEScDLLGDIQTcIRK	5	3	1	Q9BQG0	C6(Carbamidomethyl); C15(Carbamidomethyl)	0	3267958927	0	4.008e-16	7.76216	3	2062.99	1.28184	60.1157	1
	High	LLQALAQYQNHLQEQPR	6	3	1	Q9BQG0		0	5.14361e+09	0	1.07e-15	6.09191	3	2050.08	0.0637364	55.4667	0
	High	AGTDPSHmPTGPQAAScLDLNLVTR	2	3	1	Q9BQG0	M8(Oxidation); C17(Carbamidomethyl)	0	133568740	0	2.897e-12	5.69032	3	2625.25	4.59112	51.2443	0
	High	SPAEScDLLGDIQTcIR	3	3	1	Q9BQG0	C6(Carbamidomethyl); C15(Carbamidomethyl)	0	1424936533	0	4.008e-16	5.58884	2	1934.89	-0.140846	55.7074	0
	High	LVGSVNLFSDENVPR	6	3	1	Q9BQG0		0	4.44979e+09	0	1.243e-13	4.7752	2	1645.85	-0.267214	53.1693	0
	High	GNTAEGcVHETQEK	2	3	1	Q9BQG0	C7(Carbamidomethyl)	0	816996146	0	5.943e-11	4.77352	2	1559.68	1.44688	19.244	0
	High	AGTDPSHMPTGPQAAScLDLNLVTR	1	3	1	Q9BQG0	C17(Carbamidomethyl)	0	527068629	0	5.11e-12	4.45508	3	2609.24	-1.44653	55.6654	0
	High	DAKEIPSATQSPISK	2	3	1	Q9BQG0		0	2.31295e+08	0	0.001716	4.34858	3	1571.83	0.510229	29.0474	1
	High	VLKGNTAEGcVHETQEK	4	3	1	Q9BQG0	C10(Carbamidomethyl)	0	874750412	0	4.906e-15	4.31341	3	1899.93	3.5777	25.3941	1
	High	KLVGSVNLFSDENVPR	4	3	1	Q9BQG0		0	971741660	0	6.225e-09	4.30634	2	1773.95	0.234167	58.7716	1
	High	VYSTALSSFLTKR	1	3	1	Q9BQG0		0	3.33056e+07	0	8.437e-08	4.14268	3	1472.81	0.264853	62.9995	1
	High	VLKGNTAEGcVHETQEKQK	2	3	1	Q9BQG0	C10(Carbamidomethyl)	0	147518421	0	0.0002858	4.12635	4	2156.08	2.50203	26.7496	2
	High	SSSSKQEQDLLHK	3	3	1	Q9BQG0		0	1.98096e+09	0	0.0002423	4.11704	3	1486.75	2.50868	25.0975	1
	High	HQAcLLLQK	2	3	1	Q9BQG0	C4(Carbamidomethyl)	0	3.77947e+09	0	0.0002272	4.10191	2	1110.61	1.71084	35.8868	0
	High	HYGEHVcTAK	2	3	1	Q9BQG0	C7(Carbamidomethyl)	0	1043910550	0	0.0002272	3.96893	3	1201.54	1.53138	19.5159	0
	High	LVSIVDSLHLEMEEALTEQVAR	3	4	1	Q9BQG0		0	145981411	0	4.639e-15	3.91741	3	2482.29	0.455289	60.1927	0
	High	SVFGHIcSHLTPR	2	3	1	Q9BQG0	C7(Carbamidomethyl)	0	132823920	0	6.897e-05	3.85923	3	1510.76	1.23265	32.9051	0
	High	HPFSFPLENQAR	9	4	1	Q9BQG0		0	1.17444e+09	0	0.0002272	3.78559	3	1442.72	0.854893	58.8938	0
	High	KSEDGTPAEDGTPAATGGSQPPSMGR	1	3	1	Q9BQG0		0	221901299	0	2.899e-11	3.73723	3	2501.12	1.4052	28.3403	1
	High	LALKEDKFPR	10	3	1	Q9BQG0		0	772406515	0	0.0002272	3.68625	3	1216.7	-0.403489	42.8497	2
	High	GNTAEGcVHETQEKQK	2	3	1	Q9BQG0	C7(Carbamidomethyl)	0	255076530	0	0.0002887	3.6038	3	1815.83	2.92397	20.5914	1
	High	AGALHAQVER	5	3	1	Q9BQG0		0	2251855234	0	0.0002489	3.59718	3	1051.57	2.7512	22.1684	0
	High	VYSTALSSFLTK	3	3	1	Q9BQG0		0	2515467920	0	9.013e-05	3.57859	2	1316.71	1.17561	59.7404	0
	High	EQLHLVmQGDVIR	2	3	1	Q9BQG0	M7(Oxidation)	0	1.60249e+08	0	0.0002272	3.56311	3	1553.81	0.0809381	43.285	0
	High	QPDSPTALYHFNASLYLLR	1	3	1	Q9BQG0		0	1.19706e+08	0	2.741e-06	3.46813	3	2206.13	-0.584053	51.398	0
	High	ALVDILSEVSK	1	3	1	Q9BQG0		0	345240780	0	0.0002343	3.33516	2	1173.67	0.262306	60.8255	0
	High	mLQTLKELEAHSAEAR	1	3	1	Q9BQG0	M1(Oxidation)	0	0	0	4.626e-06	3.33356	3	1842.95	4.03178	56.2043	1
	High	LLGAALPLLTK	2	3	1	Q9BQG0		0	3.205e+08	0	6.545e-06	3.32151	2	1109.73	2.06688	46.9108	0
	High	KLPAIALDLLR	3	3	1	Q9BQG0		0	4.04943e+07	0	0.0002272	3.16936	2	1222.8	6.20109	63.111	1
	High	EQLHLVMQGDVIR	1	3	1	Q9BQG0		0	180840140	0	0.0004023	3.10393	2	1537.81	-1.03319	56.714	0
	High	EIPSATQSPISK	1	3	1	Q9BQG0		0	3.13125e+09	0	0.0002272	3.0551	2	1257.67	0.149062	29.0417	0
	High	IFTHHLcR	5	3	1	Q9BQG0	C7(Carbamidomethyl)	0	930995104	0	0.0002919	3.01745	3	1083.55	1.51589	33.8853	0
	High	ELEAHSAEAR	2	3	1	Q9BQG0		0	489698400	0	0.0002272	2.82274	2	1112.54	2.41152	18.9572	0
	High	SPLSALAR	2	4	1	Q9BQG0		0	3.63728e+09	0	0.00151	2.76498	2	814.48	2.05488	37.188	0
	High	EVVEQGLLK	2	3	1	Q9BQG0		0	1054025421	0	0.001159	2.66522	2	1014.59	2.66085	33.8705	0
	High	VLDLVEVLVTK	1	3	1	Q9BQG0		0	2.7062e+07	0	0.0001717	2.61097	2	1227.76	1.67042	53.9442	0
	High	AQDSSLHMPER	1	3	1	Q9BQG0		0	1.61697e+08	0	0.0002369	2.59326	3	1270.59	1.83802	29.6104	0
	High	QEQDLLHK	1	3	1	Q9BQG0		0	3.38532e+08	0	0.003975	2.57998	2	1010.53	0.388711	23.5215	0
	High	TLGVQRPK	2	3	1	Q9BQG0		0	1388063328	0	0.004515	2.42089	3	898.548	1.24312	23.565	0
	High	LPAIALDLLR	1	3	1	Q9BQG0		0	4.67936e+07	0	0.0002784	2.40965	2	1094.69	1.57358	52.7529	0
	High	LITGLGVGR	1	2	1	Q9BQG0		0	5141996643	0	0.001131	2.37523	2	885.554	2.34569	36.8297	0
	High	LVSIVDSLHLEmEEALTEQVAR	1	4	1	Q9BQG0	M12(Oxidation)	0	1.46761e+07	0	0.0002717	2.26152	3	2498.28	0.850905	51.5209	0
	High	YcHDLGER	3	3	1	Q9BQG0	C2(Carbamidomethyl)	0	313964968	0	0.001525	2.22876	2	1049.45	0.0111609	21.5281	0
	High	AQHQQALSSLELLNVLFR	2	3	1	Q9BQG0		0	4.37362e+07	0	0.0002272	1.75558	3	2067.14	1.02635	60.4234	0
	High	SPAPGAPTR	2	3	1	Q9BQG0		0	3482115704	0.001	0.0136	2.49028	2	853.454	1.63667	18.394	0
	High	VLGEAQTK	1	3	1	Q9BQG0		0	2416622946	0.001	0.009093	2.47777	2	845.474	1.74864	18.7292	0
	High	TLGVQRPKLEK	1	3	1	Q9BQG0		0	0	0.001	0.008391	2.47448	3	1268.77	0.695187	35.1219	1
	High	AmFLQPDLDSLVDFSTNNQK	1	3	1	Q9BQG0	M2(Oxidation)	0	2.1232e+07	0.001	0.01058	2.08856	2	2299.09	-0.461405	62.5716	0
	High	EIPSATQSPISKK	1	3	1	Q9BQG0		0	372511756	0.001	0.01206	2.06206	2	1385.76	0.0477018	28.0871	1
	High	RYcHDLGER	2	3	1	Q9BQG0	C3(Carbamidomethyl)	0	207468663	0.002	0.01722	2.90249	3	1205.55	0.618757	24.0672	1
	High	LSLVIR	4	5	1	Q9BQG0		0	1.69335e+09	0.002	0.02506	2.10574	2	700.473	2.41679	41.2233	0
	High	LVKDQEALmK	1	3	1	Q9BQG0	M9(Oxidation)	0	177608160	0.002	0.02526	1.27613	2	1190.64	-1.07668	23.1938	1
	High	KPTSQIPETK	1	4	1	Q9BQG0		0	3.25584e+08	0.003	0.03657	3.06485	3	1128.63	2.72069	20.3156	0
	High	LVQQAGR	1	3	1	Q9BQG0		0	1.86068e+09	0.003	0.02877	2.37789	2	771.448	1.25273	15.9779	0
	High	GFLPETKK	1	3	1	Q9BQG0		0	0	0.004	0.06835	1.73658	2	919.525	0.570787	30.9071	1
	High	SLGEKPR	1	3	1	Q9BQG0		0	7.96691e+08	0.005	0.0733	1.61332	2	786.449	2.11409	16.9991	0
	High	SPSTPAK	1	3	1	Q9BQG0		0	5.81423e+08	0.005	0.07762	1.53538	2	687.369	2.78728	14.053	0
	High	LVNVLK	1	4	1	Q9BQG0		0	1.39267e+09	0.006	0.07897	2.10748	2	685.461	0.651976	31.1308	0
P39023	60S ribosomal protein L3 OS=Homo sapiens GN=RPL3 PE=1 SV=2 - [RL3_HUMAN]	428.869	53.85	7	33	33	149	2.45446e+10	403	46.0798	10.1841
	A2	Sequence	# PSMs	# Proteins	# Protein Groups	Protein Group Accessions	Modifications	ΔCn	Area	q-Value	PEP	XCorr	Charge	MH+ [Da]	ΔM [ppm]	RT [min]	# Missed Cleavages
	High	LEQQVPVNQVFGQDEmIDVIGVTK	5	5	1	P39023	M16(Oxidation)	0	1437666525	0	3.37e-13	6.30109	3	2702.37	-0.359761	60.5751	0
	High	LEQQVPVNQVFGQDEMIDVIGVTK	2	5	1	P39023		0	1.09848e+08	0	7.34e-15	6.17694	3	2686.39	3.69791	62.6998	0
	High	SFPKDDPSKPVHLTAFLGYK	3	4	1	P39023		0	689371863	0	1.133e-10	5.94407	4	2247.19	2.88242	63.1612	1
	High	DDPSKPVHLTAFLGYK	1	4	1	P39023		0	4.74879e+08	0	8.199e-10	5.73148	3	1787.93	-0.693331	40.2481	0
	High	AHLmEIQVNGGTVAEK	3	5	1	P39023	M4(Oxidation)	0	139542632	0	1.195e-07	5.10722	3	1712.86	0.460498	41.5747	0
	High	TVFAEHISDEcK	13	6	1	P39023	C11(Carbamidomethyl)	0	7892237568	0	1.477e-09	4.55462	2	1435.65	1.44824	45.6339	0
	High	ERLEQQVPVNQVFGQDEMIDVIGVTK	1	5	1	P39023		0	1.25403e+08	0	4.008e-16	4.3994	3	2971.52	0.391293	49.8539	1
	High	KVAcIGAWHPAR	5	5	1	P39023	C4(Carbamidomethyl)	0	4.54431e+08	0	1.317e-10	4.25765	3	1365.72	1.24004	26.5081	1
	High	ERLEQQVPVNQVFGQDEmIDVIGVTK	1	5	1	P39023	M18(Oxidation)	0	153375898	0	4.008e-16	4.24919	3	2987.52	1.02892	60.0625	1
	High	AHLMEIQVNGGTVAEK	1	5	1	P39023		0	0	0	0.0002272	4.13659	3	1696.87	-0.445639	58.6919	0
	High	IGQGYLIKDGK	10	3	1	P39023		0	7668054556	0	1.103e-06	4.08503	2	1191.67	0.933732	42.7466	1
	High	KSLLVQTKR	2	2	1	P39023		0	6.36071e+08	0	0.0002272	3.85411	3	1072.69	1.3359	42.3107	2
	High	VAcIGAWHPAR	11	5	1	P39023	C3(Carbamidomethyl)	0	5969947270	0	2.789e-06	3.72911	3	1237.63	1.86098	57.5857	0
	High	TVFAEHISDEcKRR	2	6	1	P39023	C11(Carbamidomethyl)	0	8.44098e+07	0	0.0005789	3.68905	4	1747.86	3.77569	63.1933	2
	High	NNASTDYDLSDK	6	3	1	P39023		0	16079362276	0	1.138e-05	3.68242	2	1342.58	2.15226	35.2608	0
	High	HGSLGFLPR	4	4	1	P39023		0	1117659649	0	0.0002764	3.67831	2	983.543	1.16947	63.0425	0
	High	TVFAEHISDEcKR	2	6	1	P39023	C11(Carbamidomethyl)	0	326292964	0	2.564e-07	3.6581	2	1591.75	-4.01412	38.0498	1
	High	KAFmGPLKK	5	2	1	P39023	M4(Oxidation)	0	2.043e+07	0	0.001394	3.59854	3	1035.6	2.30587	55.669	2
	High	VKSFPKDDPSKPVHLTAFLGYK	1	4	1	P39023		0	3.388e+07	0	0.0004826	3.50373	5	2474.36	7.27486	63.3214	2
	High	KSLLVQTK	4	2	1	P39023		0	7.61985e+09	0	0.001173	3.46944	2	916.583	0.262939	33.6604	1
	High	ALEKIDLK	8	2	1	P39023		0	3.96138e+09	0	0.001316	3.37235	2	929.568	1.15568	43.2756	1
	High	IGQGYLIK	8	3	1	P39023		0	21096539136	0	0.002647	3.00683	2	891.531	1.74797	43.0992	0
	High	AGmTHIVR	4	4	1	P39023	M3(Oxidation)	0	1876754367	0	0.004024	2.78247	3	900.473	0.681403	22.4493	0
	High	SLLVQTKR	4	2	1	P39023		0	1133080442	0	0.002546	2.62197	2	944.59	1.17516	38.5612	1
	High	AGMTHIVR	1	4	1	P39023		0	3.99177e+08	0	0.001875	2.56669	2	884.478	0.859871	38.5639	0
	High	VIAHTQMR	1	5	1	P39023		0	4.52989e+07	0	0.001242	2.5363	3	955.514	0.206328	16.8133	0
	High	AFmGPLKK	2	2	1	P39023	M3(Oxidation)	0	2.31544e+08	0	0.004737	2.47614	3	907.507	0.478389	40.8573	1
	High	EVDRPGSK	1	6	1	P39023		0	1.37374e+09	0	0.001866	2.31709	2	887.459	1.24492	29.2675	0
	High	KYcQVIR	2	5	1	P39023	C3(Carbamidomethyl)	0	7.0599e+09	0.001	0.01003	2.76913	2	966.52	0.813904	31.8588	1
	High	FQTMEEK	1	2	1	P39023		0	186467208	0.001	0.01361	1.97493	2	912.415	2.41177	30.3635	0
	High	SLLVQTK	4	2	1	P39023		0	1.29965e+09	0.002	0.02368	2.26838	2	788.489	1.6981	45.0196	0
	High	GcVVGTK	3	2	1	P39023	C2(Carbamidomethyl)	0	1060302800	0.002	0.01547	1.96627	2	720.372	0.977731	24.319	0
	High	VAFSVAR	10	4	1	P39023		0.0457	3.12541e+10	0.002	0.01497	1.87704	2	749.431	0.37548	53.0483	0
	High	VIAHTQmR	2	5	1	P39023	M7(Oxidation)	0	97974569	0.003	0.04454	1.93745	3	971.511	1.7932	33.5608	0
	High	FIDTTSK	8	3	1	P39023		0	21283107232	0.003	0.0373	1.81975	2	811.42	0.554884	35.9699	0
	High	YcQVIR	5	5	1	P39023	C2(Carbamidomethyl)	0	1307248560	0.004	0.04905	1.8594	2	838.425	1.447	41.4896	0
	High	AFmGPLK	1	2	1	P39023	M3(Oxidation)	0	149752015	0.004	0.06457	1.80534	2	779.413	1.59138	38.3945	0
	High	QLEKDFSSmKK	1	5	1	P39023	M9(Oxidation)	0	156471496	0.005	0.07807	1.32613	2	1356.69	1.93568	35.0265	2
	High	FQTmEEK	1	2	1	P39023	M4(Oxidation)	0	1.44157e+08	0.007	0.1063	1.16044	2	928.409	1.20743	26.7622	0
P46781	40S ribosomal protein S9 OS=Homo sapiens GN=RPS9 PE=1 SV=3 - [RS9_HUMAN]	428.573	66.49	19	23	23	169	1.81814e+10	194	22.5776	10.6528
	A2	Sequence	# PSMs	# Proteins	# Protein Groups	Protein Group Accessions	Modifications	ΔCn	Area	q-Value	PEP	XCorr	Charge	MH+ [Da]	ΔM [ppm]	RT [min]	# Missed Cleavages
	High	KQVVNIPSFIVR	5	1	1	P46781		0	7.33148e+08	0	0.0002465	4.27168	3	1399.84	1.92837	62.9404	1
	High	ELLTLDEKDPRR	9	5	1	P46781		0	2232809367	0	2.352e-05	4.14802	3	1484.81	0.853502	40.5082	2
	High	ELLTLDEKDPR	22	5	1	P46781		0	2014126688	0	0.0001234	3.94073	2	1328.7	-0.701275	39.211	1
	High	KGQGGAGAGDDEEED	7	1	1	P46781		0	2.44752e+09	0	0.0005073	3.55969	2	1434.56	0.553638	18.5832	1
	High	RLFEGNALLR	8	3	1	P46781		0	3.63291e+08	0	0.001497	3.50027	3	1188.69	2.11977	59.3013	1
	High	QVVNIPSFIVR	9	1	1	P46781		0	6427502928	0	0.0002272	3.45689	2	1271.75	2.99649	62.8503	0
	High	RLQTQVFK	6	3	1	P46781		0	18744222532	0	0.001709	2.868	2	1019.6	0.874069	30.5957	1
	High	LFEGNALLRR	5	3	1	P46781		0	888902803	0	0.0002272	2.786	3	1188.69	2.11977	52.5171	1
	High	IGVLDEGK	11	3	1	P46781		0	10356471294	0	0.001965	2.67974	2	830.462	0.635318	25.9673	0
	High	SPYGGGRPGR	22	1	1	P46781		0	8072511948	0	0.00188	2.60767	3	1003.51	1.08311	38.5314	0
	High	LFEGNALLR	8	3	1	P46781		0	2935848992	0	0.0004539	2.5659	2	1032.59	1.61095	60.1549	0
	High	LIGEYGLR	11	5	1	P46781		0	1.63804e+10	0	0.001775	2.56577	2	920.521	1.23241	62.0528	0
	High	IEDFLERR	3	3	1	P46781		0	194945842	0	0.001793	2.26598	3	1077.57	1.1885	31.5534	1
	High	LDYILGLK	2	3	1	P46781		0	490827287	0	0.001665	2.19261	2	934.563	2.0324	42.2557	0
	High	SRLDQELK	10	5	1	P46781		0	1.94194e+10	0.001	0.01109	3.09138	2	988.545	3.26384	61.8126	1
	High	IEDFLER	4	3	1	P46781		0	4834814636	0.001	0.01076	2.69128	2	921.468	0.559919	50.978	0
	High	KTYVTPR	7	5	1	P46781		0	5.61306e+09	0.001	0.01402	2.35799	2	864.494	0.165164	23.0264	1
	High	HIDFSLR	5	1	1	P46781		0	4.88895e+09	0.001	0.009745	2.32131	2	887.475	2.29768	43.9703	0
	High	LQTQVFK	9	3	1	P46781		0	5777590432	0.002	0.02456	2.21694	2	863.5	1.5092	46.1422	0
	High	mKLDYILGLK	1	3	1	P46781	M1(Oxidation)	0	4.22658e+07	0.003	0.03269	2.40479	3	1209.69	0.134801	39.6947	1
	High	VKFTLAK	2	5	1	P46781		0	7.52651e+07	0.003	0.03713	1.76385	2	806.515	1.49376	48.6626	1
	High	TYVTPR	2	5	1	P46781		0	5.24749e+08	0.004	0.0676	2.01859	2	736.4	0.938888	35.9682	0
	High	LDQELK	1	19	1	P46781		0	238190160	0.004	0.06696	1.87059	2	745.41	1.75159	31.4133	0
P62249	40S ribosomal protein S16 OS=Homo sapiens GN=RPS16 PE=1 SV=2 - [RS16_HUMAN]	424.754	82.19	6	23	23	158	8.89299e+09	146	16.435	10.2134
	A2	Sequence	# PSMs	# Proteins	# Protein Groups	Protein Group Accessions	Modifications	ΔCn	Area	q-Value	PEP	XCorr	Charge	MH+ [Da]	ΔM [ppm]	RT [min]	# Missed Cleavages
	High	VKGGGHVAQIYAIR	9	5	1	P62249		0	4474142616	0	1.802e-15	4.50945	3	1468.84	3.22803	43.8201	1
	High	VNGRPLEMIEPR	2	4	1	P62249		0	4.16336e+08	0	4.404e-06	4.48079	3	1410.76	5.82692	51.0833	0
	High	GGGHVAQIYAIR	11	5	1	P62249		0	3.7997e+09	0	5.063e-05	4.26192	2	1241.68	2.94373	38.5477	0
	High	LLEPVLLLGKER	5	6	1	P62249		0	6.64065e+08	0	1.219e-08	4.02667	3	1379.87	4.8097	63.0671	1
	High	GPLQSVQVFGR	11	4	1	P62249		0	8620953002	0	0.0002272	3.73222	2	1187.66	2.40992	56.3467	0
	High	TATAVAHcKR	1	5	1	P62249	C8(Carbamidomethyl)	0	316253862	0	0.0002272	3.65145	3	1114.58	1.79061	16.5326	1
	High	EIKDILIQYDR	11	2	1	P62249		0	6.37532e+09	0	0.0005601	3.60502	3	1405.77	0.76554	55.5425	1
	High	LLEPVLLLGK	9	6	1	P62249		0	9.71004e+09	0	0.0002272	3.50577	2	1094.73	6.58817	63.0802	0
	High	KKTATAVAHcK	1	4	1	P62249	C10(Carbamidomethyl)	0	8.5764e+07	0	0.0002756	3.35616	2	1214.67	-0.0405896	17.4935	2
	High	TATAVAHcK	14	5	1	P62249	C8(Carbamidomethyl)	0	4207024826	0	0.0002272	3.18329	3	958.478	0.983772	35.0716	0
	High	TLLVADPRR	16	2	1	P62249		0	2404597259	0	0.0002862	3.17191	3	1040.62	0.407801	33.0907	1
	High	GPLQSVQVFGRK	3	4	1	P62249		0	7.17844e+07	0	0.001114	2.96239	3	1315.75	2.86144	51.625	1
	High	ALVAYYQK	12	5	1	P62249		0	6360682686	0	0.00173	2.57203	2	955.526	1.02781	53.1725	0
	High	YVDEASKK	12	2	1	P62249		0	3.16266e+09	0	0.005006	2.47193	2	939.48	1.59832	36.8706	1
	High	TLLVADPR	11	2	1	P62249		0	8347986988	0	0.001625	2.45272	2	884.52	0.512228	32.4572	0
	High	FAGVDIRVR	1	6	1	P62249		0	770823068	0	0.0003034	2.35142	2	1032.6	1.83814	62.9185	1
	High	DILIQYDR	3	2	1	P62249		0	311510958	0.001	0.01169	2.26532	2	1035.55	0.42449	39.3007	0
	High	FGGPGAR	7	2	1	P62249		0	2.12797e+09	0.002	0.02052	2.44099	2	661.342	0.70818	36.0053	0
	High	FAGVDIR	13	6	1	P62249		0	8.34422e+09	0.002	0.01716	2.2084	2	777.426	1.24367	34.3232	0
	High	YVDEASK	2	2	1	P62249		0	1.16369e+08	0.002	0.01748	1.35213	2	811.384	0.570989	22.3616	0
	High	ERFAGVDIR	1	6	1	P62249		0	1.06957e+08	0.004	0.06334	2.6456	3	1062.57	0.799139	39.9187	1
	High	KFGGPGAR	2	2	1	P62249		0	1.20723e+09	0.007	0.09281	2.79228	2	789.439	3.14554	20.3754	1
	High	GNGLIK	1	5	1	P62249		0	1.97803e+08	0.009	0.1384	1.46087	2	601.368	1.29706	20.7406	0
P62263	40S ribosomal protein S14 OS=Homo sapiens GN=RPS14 PE=1 SV=3 - [RS14_HUMAN]	418.558	43.05	3	10	10	120	6.56767e+09	151	16.2625	10.0522
	A2	Sequence	# PSMs	# Proteins	# Protein Groups	Protein Group Accessions	Modifications	ΔCn	Area	q-Value	PEP	XCorr	Charge	MH+ [Da]	ΔM [ppm]	RT [min]	# Missed Cleavages
	High	VKADRDESSPYAAmLAAQDVAQR	3	3	1	P62263	M14(Oxidation)	0	700665042	0	1.459e-14	6.47473	3	2508.22	1.20098	43.0509	2
	High	IGRIEDVTPIPSDSTRR	19	1	1	P62263		0	2.48129e+09	0	7.113e-15	5.81944	3	1912.03	3.09226	41.1825	2
	High	ADRDESSPYAAMLAAQDVAQR	2	3	1	P62263		0	542253502	0	3.571e-11	5.78037	3	2265.06	1.69824	56.0426	1
	High	TKTPGPGAQSALR	11	3	1	P62263		0	2513138407	0	5.751e-08	5.44502	3	1283.71	2.95399	25.3807	1
	High	ADRDESSPYAAmLAAQDVAQR	3	3	1	P62263	M12(Oxidation)	0	222080105	0	2.55e-08	5.28626	3	2281.05	0.0357398	33.6845	1
	High	IGRIEDVTPIPSDSTR	11	1	1	P62263		0	3.36384e+09	0	3.522e-07	4.93553	3	1755.93	2.66329	48.1968	1
	High	VKADRDESSPYAAMLAAQDVAQR	1	3	1	P62263		0	2.73446e+08	0	6.128e-11	4.73883	3	2492.22	0.0744821	38.9944	2
	High	IEDVTPIPSDSTRR	27	1	1	P62263		0	2.02587e+09	0	2.221e-07	4.52692	3	1585.82	0.761597	30.7594	1
	High	cKELGITALHIK	13	3	1	P62263	C1(Carbamidomethyl)	0	2253011644	0	2.04e-07	4.48118	2	1382.78	-1.04271	61.7554	1
	High	IEDVTPIPSDSTR	9	1	1	P62263		0	3259096506	0	4.367e-07	4.08243	2	1429.72	0.928867	42.7181	0
	High	TPGPGAQSALR	14	3	1	P62263		0	13080081900	0	0.0001881	3.62377	2	1054.57	2.63498	25.5131	0
	High	ELGITALHIK	7	3	1	P62263		0	980688802	0	0.0003354	2.74644	2	1094.66	-0.412578	36.9004	0
P19338	Nucleolin OS=Homo sapiens GN=NCL PE=1 SV=3 - [NUCL_HUMAN]	408.968	40.28	6	37	37	150	6.35382e+09	710	76.5684	4.70361
	A2	Sequence	# PSMs	# Proteins	# Protein Groups	Protein Group Accessions	Modifications	ΔCn	Area	q-Value	PEP	XCorr	Charge	MH+ [Da]	ΔM [ppm]	RT [min]	# Missed Cleavages
	High	TEADAEKTFEEKQGTEIDGR	6	2	1	P19338		0	579448285	0	4.008e-16	7.41854	3	2254.05	1.65218	47.4107	2
	High	GIAYIEFKTEADAEKTFEEK	2	2	1	P19338		0	508195354	0	4.008e-16	6.96741	3	2319.16	7.31765	63.0553	2
	High	GLSEDTTEETLKESFDGSVR	18	2	1	P19338		0	2.74414e+09	0	4.008e-16	6.74158	3	2200.03	0.786532	62.8135	1
	High	TGISDVFAKNDLAVVDVR	1	1	1	P19338		0	3.76405e+08	0	4.008e-16	6.41953	3	1919.03	5.10931	62.9157	1
	High	VEGTEPTTAFNLFVGNLNFNK	3	1	1	P19338		0	536976533	0	1.148e-11	5.85998	3	2312.17	4.36232	62.797	0
	High	TLVLSNLSYSATEETLQEVFEK	27	2	1	P19338		0	5.65228e+08	0	9.713e-10	5.64503	3	2501.27	3.46941	62.8295	0
	High	VTQDELKEVFEDAAEIR	7	2	1	P19338		0	1.87393e+09	0	4.008e-16	5.52103	3	1992	5.59121	62.9094	1
	High	KFGYVDFESAEDLEK	4	1	1	P19338		0	371802655	0	4.008e-16	5.50783	2	1776.84	4.7741	62.9145	1
	High	SISLYYTGEKGQNQDYR	6	2	1	P19338		0	103163268	0	4.008e-16	4.60499	3	2021.96	2.19453	55.3313	1
	High	AIRLELQGPR	3	2	1	P19338		0	351134947	0	0.0002667	4.3167	3	1152.69	3.45678	62.9508	1
	High	GYAFIEFASFEDAKEALNScNKR	1	2	1	P19338	C20(Carbamidomethyl)	0	106050708	0	1.798e-06	4.2812	3	2667.26	4.98601	63.0791	2
	High	FGYVDFESAEDLEK	2	1	1	P19338		0	591529974	0	1.599e-11	4.26278	2	1648.74	3.66383	62.7995	0
	High	TEADAEKTFEEK	2	2	1	P19338		0	750088992	0	6.93e-08	4.16215	2	1397.65	1.98213	23.2736	1
	High	TFEEKQGTEIDGR	3	2	1	P19338		0	979752039	0	6.989e-08	4.02892	2	1509.72	1.70717	32.4774	1
	High	GIAYIEFKTEADAEK	1	2	1	P19338		0	140608208	0	8.212e-11	3.99784	2	1684.85	3.41818	62.9356	1
	High	VFGNEIKLEKPK	2	1	1	P19338		0	703917737	0	4.765e-06	3.79224	3	1401.82	5.04454	63.0365	1
	High	IVTDRETGSSK	6	2	1	P19338		0	801845062	0	4.493e-07	3.75922	2	1192.62	1.23462	37.665	1
	High	GFGFVDFNSEEDAK	3	2	1	P19338		0	428669964	0	3.563e-09	3.68068	2	1561.68	0.689592	44.2356	0
	High	NDLAVVDVR	7	1	1	P19338		0	8913608762	0	0.0002783	3.47463	2	1000.54	1.62866	40.8397	0
	High	ATFIKVPQNQNGK	3	2	1	P19338		0	5.16202e+08	0	9.386e-06	3.21914	2	1444.79	0.215895	42.9019	1
	High	TGISDVFAK	5	1	1	P19338		0	1764495024	0	0.0003887	3.08553	2	937.501	1.79909	47.8041	0
	High	EVFEDAAEIR	3	2	1	P19338		0	7.53453e+08	0	0.0002272	3.03289	2	1178.57	1.16813	43.5511	0
	High	QKVEGTEPTTAFNLFVGNLNFNK	1	1	1	P19338		0	65979163	0	2.851e-06	2.9818	3	2568.31	1.93664	54.1379	1
	High	SISLYYTGEK	9	2	1	P19338		0	4.41485e+09	0	0.0003005	2.60112	2	1160.58	0.964131	56.0728	0
	High	GLSEDTTEETLK	2	2	1	P19338		0	288876281	0	0.0002272	2.58406	2	1322.63	0.92932	32.6209	0
	High	QGTEIDGR	3	2	1	P19338		0	3.72201e+08	0	0.002056	2.5619	2	875.424	2.11359	17.1465	0
	High	ALVATPGKK	1	5	1	P19338		0	216951837	0	0.001184	2.4553	2	884.557	0.497457	17.5812	1
	High	ALELTGLK	3	1	1	P19338		0	1.10368e+09	0	0.00356	2.38153	2	844.516	1.96471	47.4893	0
	High	GQNQDYRGGK	1	2	1	P19338		0	3.56116e+07	0	0.0008745	2.02901	2	1122.53	1.44293	25.8875	1
	High	GYAFIEFASFEDAK	1	2	1	P19338		0	5.10918e+06	0	0.0003578	1.93807	2	1594.75	3.75569	63.2713	0
	High	GIAYIEFK	4	2	1	P19338		0	953409796	0.001	0.009389	2.49598	2	940.515	0.996057	57.9708	0
	High	LELQGPR	3	2	1	P19338		0	5.73302e+09	0.001	0.01302	2.28043	2	812.463	1.11415	43.8003	0
	High	VAVATPAK	1	5	1	P19338		0	86941917	0.001	0.009127	2.24571	2	756.462	1.22624	19.2639	0
	High	VFGNEIK	3	1	1	P19338		0	2113174248	0.003	0.04216	1.21602	2	806.442	1.43816	46.631	0
	High	ALVATPGK	1	5	1	P19338		0	175567907	0.006	0.08427	1.63784	2	756.462	1.30693	22.5323	0
	High	AAATSAK	1	5	1	P19338		0	1.35678e+07	0.006	0.07958	1.42509	2	619.343	3.13527	13.074	0
	High	KAAATPAK	1	5	1	P19338		0	185768568	0.007	0.0896	2.09043	2	757.457	0.162924	17.9037	1
Q9Y5B9	FACT complex subunit SPT16 OS=Homo sapiens GN=SUPT16H PE=1 SV=1 - [SP16H_HUMAN]	404.009	52.72	11	63	63	128	1.28713e+10	1047	119.838	5.65576
	A2	Sequence	# PSMs	# Proteins	# Protein Groups	Protein Group Accessions	Modifications	ΔCn	Area	q-Value	PEP	XCorr	Charge	MH+ [Da]	ΔM [ppm]	RT [min]	# Missed Cleavages
	High	HTDVQFYTEVGEITTDLGK	2	1	1	Q9Y5B9		0	1983229639	0	4.008e-16	6.65146	3	2153.04	1.6097	49.8933	0
	High	NVGIFLKNEDEEEEEEEKDEAEDLLGR	3	1	1	Q9Y5B9		0	1912465587	0	6.307e-16	6.49919	4	3178.45	-0.248895	46.4862	2
	High	RLTEQKGEQQIQK	2	1	1	Q9Y5B9		0	2523076273	0	1.686e-06	5.98261	3	1585.87	0.413566	16.9099	2
	High	ESLGSEEESGKDWDELEEEARK	2	1	1	Q9Y5B9		0	179718770	0	2.352e-13	5.93719	4	2552.13	1.00706	37.6268	2
	High	APGEQTVPALNLQNAFR	5	1	1	Q9Y5B9		0	11309011382	0	2.126e-08	5.78054	3	1825.96	2.96906	45.2732	0
	High	NEDEEEEEEEKDEAEDLLGR	2	1	1	Q9Y5B9		0	2.12522e+09	0	1.545e-15	5.57682	3	2406.99	1.12002	39.4205	1
	High	KYLAGADPSTVEMcYPPIIQSGGNYNLK	1	1	1	Q9Y5B9	C14(Carbamidomethyl)	0	4.76837e+08	0	5.066e-15	5.32586	3	3086.51	3.0141	44.7997	1
	High	KAASITSEVFNK	1	1	1	Q9Y5B9		0	2085619982	0	1.18e-11	5.2927	2	1294.7	0.503563	29.5095	1
	High	IcDVYNAVMDVVKK	3	1	1	Q9Y5B9	C2(Carbamidomethyl)	0	366804912	0	2.834e-11	5.11828	3	1653.84	1.80968	46.755	1
	High	ASNIKAPGEQTVPALNLQNAFR	1	1	1	Q9Y5B9		0	2.15219e+08	0	2.558e-10	5.05835	3	2339.24	-2.05828	62.0105	1
	High	GNENANGAPAITLLIR	2	1	1	Q9Y5B9		0	1982516048	0	6.334e-14	5.02397	2	1623.88	0.835484	45.5896	0
	High	LTEQKGEQQIQK	4	1	1	Q9Y5B9		0	3451761599	0	3.754e-09	4.96536	2	1429.76	0.158632	17.3808	1
	High	NEGNIFPNPEATFVK	6	1	1	Q9Y5B9		0	1.78065e+10	0	1.695e-07	4.83624	2	1676.83	-0.0804568	53.5562	0
	High	ESLGSEEESGKDWDELEEEAR	2	1	1	Q9Y5B9		0	3.14392e+09	0	2.49e-11	4.75708	3	2424.03	0.511593	39.0202	1
	High	ESRYEEEEEQSR	2	1	1	Q9Y5B9		0	1185684730	0	0.0002272	4.36216	3	1570.66	-0.340857	19.154	1
	High	YLAGADPSTVEMcYPPIIQSGGNYNLK	2	1	1	Q9Y5B9	C13(Carbamidomethyl)	0	4.63387e+08	0	2.028e-06	4.36151	3	2958.41	1.74146	48.0999	0
	High	LKDLYIRPNIAQK	6	1	1	Q9Y5B9		0	5.49266e+09	0	0.0009012	4.2884	4	1571.93	1.1962	30.2335	1
	High	VMEIVDADEKVR	2	1	1	Q9Y5B9		0	1.72635e+09	0	8.069e-09	4.195	3	1403.72	1.06032	30.2012	1
	High	SWNDcLNKEGFDK	2	1	1	Q9Y5B9	C5(Carbamidomethyl)	0	3.4262e+08	0	1.085e-05	4.05019	2	1612.71	-0.153254	34.0455	1
	High	IcDVYNAVMDVVK	2	1	1	Q9Y5B9	C2(Carbamidomethyl)	0	5.20872e+08	0	3.058e-09	3.97051	2	1525.74	1.00988	50.3319	0
	High	KQKPELLNK	2	1	1	Q9Y5B9		0	7.681e+08	0	0.002435	3.9383	3	1097.67	0.461215	16.4784	1
	High	YETVIMPVFGIATPFHIATIK	1	1	1	Q9Y5B9		0	1.42537e+08	0	1.118e-10	3.90699	3	2348.27	0.667994	59.8934	0
	High	QDSLVINLNR	1	1	1	Q9Y5B9		0	3.56088e+09	0	0.0002272	3.84475	2	1171.64	0.296033	35.9434	0
	High	mQGSLEAHVNGFR	1	1	1	Q9Y5B9	M1(Oxidation)	0	113299980	0	1.942e-05	3.6642	2	1461.69	-3.1181	29.2361	0
	High	ELAAQLNEEAK	2	1	1	Q9Y5B9		0	6.9201e+09	0	0.0002272	3.65722	2	1215.62	1.11145	26.9753	0
	High	NISmSVEGDYTYLR	1	1	1	Q9Y5B9	M4(Oxidation)	0	389400908	0	1.136e-07	3.58878	2	1663.76	0.785968	38.7699	0
	High	INFYcPGSALGR	4	1	1	Q9Y5B9	C5(Carbamidomethyl)	0	7.46092e+09	0	4.62e-07	3.52992	2	1354.66	1.07312	39.936	0
	High	YTEGVQSLNWTK	4	1	1	Q9Y5B9		0	9498513034	0	4.255e-06	3.48482	2	1425.7	-0.8113	36.1351	0
	High	VEALTKEELEFEVPFR	3	1	1	Q9Y5B9		0	234309792	0	9.735e-10	3.47866	3	1936.01	1.79673	46.9774	1
	High	GDKVDILYNNIK	3	1	1	Q9Y5B9		0	6937932976	0	0.0002272	3.44814	2	1391.75	-0.251643	33.7773	1
	High	DLYIRPNIAQK	1	1	1	Q9Y5B9		0	1941646328	0	0.0003289	3.3408	2	1330.75	1.1301	31.3408	0
	High	VmEIVDADEK	1	1	1	Q9Y5B9	M2(Oxidation)	0	114145794	0	0.0002272	3.26533	2	1164.55	1.8691	23.4665	0
	High	KASVHSSGR	1	1	1	Q9Y5B9		0	170565293	0	0.0002362	3.25645	2	928.496	-0.441901	12.4031	1
	High	KYETVIMPVFGIATPFHIATIK	3	1	1	Q9Y5B9		0	5.82441e+07	0	1.109e-05	3.23645	3	2476.37	1.34849	56.1935	1
	High	EGIVKQDSLVINLNR	2	1	1	Q9Y5B9		0	215177340	0	7.376e-05	3.13968	2	1697.96	0.991225	37.4979	1
	High	AASITSEVFNK	1	1	1	Q9Y5B9		0	8.37894e+09	0	0.0002785	3.13727	2	1166.61	1.29071	33.3051	0
	High	SNVSYKNPSLMPK	1	1	1	Q9Y5B9		0	73749752	0	0.000232	3.12538	2	1464.75	1.03639	27.9219	1
	High	TRNEMTAEEK	2	1	1	Q9Y5B9		0	2.79612e+08	0	0.0002272	3.10907	2	1208.56	1.13049	15.5562	1
	High	EELEFEVPFR	1	1	1	Q9Y5B9		0	309977634	0	0.0002659	2.98142	2	1294.63	1.36333	46.5243	0
	High	NLGFGmGIEFR	1	1	1	Q9Y5B9	M6(Oxidation)	0	461033468	0	0.0002594	2.8466	2	1256.61	0.683363	43.155	0
	High	VKNVGIFLK	2	1	1	Q9Y5B9		0	140699514	0	0.001008	2.79339	3	1017.65	0.111289	31.6767	1
	High	EDGELNLMK	1	1	1	Q9Y5B9		0	1.9226e+08	0	0.001165	2.7868	2	1048.5	-0.260408	32.2145	0
	High	DLGFNGAPYR	2	1	1	Q9Y5B9		0	3218726581	0	0.0007897	2.75977	2	1109.54	1.57801	34.9688	0
	High	NFIEKVEALTK	2	1	1	Q9Y5B9		0	7.41148e+07	0	0.0002272	2.74859	2	1291.73	2.88483	45.0962	1
	High	ELAAQLNEEAKR	1	1	1	Q9Y5B9		0	1.38848e+08	0	0.0002272	2.71677	2	1371.73	3.6213	30.1084	1
	High	EGSLVINSK	2	1	1	Q9Y5B9		0	5891468768	0	0.0005598	2.60267	2	946.521	1.09838	22.9111	0
	High	TYALFIGDTVLVDEDGPATVLTSVK	2	1	1	Q9Y5B9		0	9.35625e+07	0	3.207e-05	2.54083	3	2624.37	0.549909	59.045	0
	High	YETVImPVFGIATPFHIATIK	1	1	1	Q9Y5B9	M6(Oxidation)	0	1.05665e+08	0	0.001106	2.50767	3	2364.27	1.00715	54.6307	0
	High	EGKKPEEK	2	1	1	Q9Y5B9		0	1.07091e+08	0	0.002186	2.29929	2	944.505	0.470391	12.2587	1
	High	SWNDcLNK	1	1	1	Q9Y5B9	C5(Carbamidomethyl)	0	3.20177e+09	0	0.00184	2.29393	2	1036.45	2.01422	27.8189	0
	High	KYETVImPVFGIATPFHIATIK	1	1	1	Q9Y5B9	M7(Oxidation)	0	8.45532e+07	0	0.0008201	2.28824	3	2492.37	3.9433	51.9022	1
	High	NFDMVIVYK	1	1	1	Q9Y5B9		0	9.31531e+07	0	0.0006153	2.17302	2	1128.58	2.39018	42.73	0
	High	DKFPGEFMK	4	1	1	Q9Y5B9		0	34500564	0	0.003234	2.13059	2	1098.53	2.28338	34.4327	1
	High	ESLGSEEESGK	1	1	1	Q9Y5B9		0	0	0	0.000633	1.76178	2	1151.5	-1.51723	18.8214	0
	High	EAEEKEKEGIVK	2	1	1	Q9Y5B9		0	2476428266	0	0.0002903	1.69714	2	1388.73	1.24713	16.4341	2
	High	KKVEFLK	1	1	1	Q9Y5B9		0	4.19305e+08	0.001	0.01069	2.70172	2	891.566	-0.126325	19.1765	2
	High	DKFPGEFmK	1	1	1	Q9Y5B9	M8(Oxidation)	0	0	0.001	0.01246	1.99808	2	1114.53	1.11771	27.964	1
	High	QKPELLNK	2	1	1	Q9Y5B9		0	4.43815e+08	0.001	0.01103	1.84895	2	969.573	0.189063	19.1779	0
	High	IcDVYNAVmDVVKK	1	1	1	Q9Y5B9	C2(Carbamidomethyl); M9(Oxidation)	0	2.28704e+07	0.001	0.01069	1.52975	2	1669.83	1.48286	42.3412	1
	High	AALLTER	2	1	1	Q9Y5B9		0	4751014056	0.002	0.01742	2.41114	2	773.452	0.664167	23.5496	0
	High	KIGVFSK	1	1	1	Q9Y5B9		0	606529376	0.003	0.04243	2.35306	2	778.483	1.53337	22.6828	1
	High	LAESVEK	2	1	1	Q9Y5B9		0	5.26932e+09	0.004	0.06475	2.24132	2	775.419	-0.298087	17.235	0
	High	EAEEKEK	1	11	1	Q9Y5B9		0	2.40088e+08	0.004	0.06459	2.01618	2	862.415	-0.602743	12.2923	1
	High	EKNESNK	1	1	1	Q9Y5B9		0	3.61797e+07	0.004	0.06395	1.96751	2	848.411	0.22046	11.624	1
	High	NPSLmPK	1	1	1	Q9Y5B9	M5(Oxidation)	0	3.16317e+08	0.004	0.05325	1.4907	2	802.413	0.496342	18.139	0
	High	NVGIFLK	1	1	1	Q9Y5B9		0	2296773544	0.006	0.08438	1.96039	2	790.482	-0.343009	36.1051	0
	High	NAIMFGK	1	1	1	Q9Y5B9		0	494999027	0.007	0.1004	2.32592	2	780.406	-1.78101	29.1224	0
Q9Y383	Putative RNA-binding protein Luc7-like 2 OS=Homo sapiens GN=LUC7L2 PE=1 SV=2 - [LC7L2_HUMAN]	396.906	50	6	18	25	126	4.99095e+09	392	46.4856	10.0083
	A2	Sequence	# PSMs	# Proteins	# Protein Groups	Protein Group Accessions	Modifications	ΔCn	Area	q-Value	PEP	XCorr	Charge	MH+ [Da]	ΔM [ppm]	RT [min]	# Missed Cleavages
	High	AERVHELNEEIGK	5	4	1	Q9Y383		0	258344519	0	1.226e-10	6.3758	3	1523.79	2.41897	48.2174	1
	High	SHLLNccPHDVLSGTR	5	4	1	Q9Y383	C6(Carbamidomethyl); C7(Carbamidomethyl)	0	1175302737	0	4.423e-13	6.0382	3	1865.88	1.45409	46.5401	0
	High	LAETQEEISAEVAAK	31	4	1	Q9Y383		0	5195961399	0	2.378e-14	5.54364	2	1588.81	1.24494	40.49	0
	High	VcEVcSAYLGLHDNDR	4	9	2	Q9Y383;Q9NQ29	C2(Carbamidomethyl); C5(Carbamidomethyl)	0	2.80459e+08	0	3.863e-15	5.23788	3	1907.84	2.51069	55.3558	0
	High	FRDQDLAScDRDR	6	4	1	Q9Y383	C9(Carbamidomethyl)	0	4344105136	0	4.767e-11	4.90803	3	1653.74	1.56644	39.2138	2
	High	VEQLGAEGNVEESQKVmDEVEK	4	4	1	Q9Y383	M17(Oxidation)	0	292838354	0	2.052e-09	4.71569	3	2463.16	-0.248807	43.2743	1
	High	VEQLGAEGNVEESQK	10	4	1	Q9Y383		0	3771945957	0	2.158e-10	4.60043	2	1616.78	0.372202	29.5955	0
	High	RLAETQEEISAEVAAK	2	4	1	Q9Y383		0	212713277	0	0.0001802	4.58212	3	1744.91	1.20456	47.3041	1
	High	VHELNEEIGK	10	10	2	Q9Y383;Q9NQ29		0	5313753768	0	0.0002272	4.29929	2	1167.6	1.6986	36.2592	0
	High	VcEVcSAYLGLHDNDRR	1	9	2	Q9Y383;Q9NQ29	C2(Carbamidomethyl); C5(Carbamidomethyl)	0	269172360	0	0.0002272	3.8106	3	2063.94	1.23403	31.3435	1
	High	SSEEREAGEI	2	4	1	Q9Y383		0	3361158210	0	0.001781	3.73735	2	1106.5	0.164591	25.288	1
	High	VEQLGAEGNVEESQKVMDEVEK	3	4	1	Q9Y383		0	140599304	0	0.0002272	3.57595	3	2447.15	-3.65025	58.1514	1
	High	EKLEELKR	9	4	1	Q9Y383		0	2.87893e+09	0	0.001686	3.15738	3	1044.61	1.42214	37.3581	2
	High	NSmPASSFQQQK	1	9	2	Q9Y383;Q9NQ29	M3(Oxidation)	0	9.75544e+08	0	0.0002272	3.05015	2	1368.62	0.154359	24.2372	0
	High	IKFSDDRVcK	4	4	1	Q9Y383	C9(Carbamidomethyl)	0	4.91483e+07	0	0.00178	2.9331	4	1267.65	1.33846	47.6322	2
	High	VVAEKQEKR	1	4	1	Q9Y383		0	122886178	0	0.0006986	2.88849	3	1086.63	0.852004	15.0609	2
	High	LHLGFIEIR	2	4	1	Q9Y383		0	97308327	0	0.0003001	2.88111	2	1097.65	5.01608	63.2552	0
	High	ADYEIASK	3	9	2	Q9Y383;Q9NQ29		0	2.29982e+09	0	0.001319	2.71488	2	896.436	-0.0676181	25.4184	0
	High	FSDDRVcK	4	4	1	Q9Y383	C7(Carbamidomethyl)	0	2499298734	0	0.001718	2.6793	2	1026.47	0.57265	24.1835	1
	High	AMLDQLMGTSR	1	3	1	Q9Y383		0	1.15487e+08	0	0.0002272	2.65789	2	1222.59	1.42666	41.1077	0
	High	LADHFGGK	4	9	2	Q9Y383;Q9NQ29		0	4463135836	0	0.00183	2.25064	2	844.433	2.07081	30.9511	0
	High	NSMPASSFQQQK	3	9	2	Q9Y383;Q9NQ29		0	1.204e+08	0	0.0002826	2.19165	2	1352.63	3.61657	42.2907	0
	High	EAEEVYR	5	4	1	Q9Y383		0	1.96773e+09	0.001	0.01177	2.37329	2	895.417	1.03885	21.6524	0
	High	RLADHFGGK	1	9	2	Q9Y383;Q9NQ29		0	0	0.002	0.01756	2.89376	3	1000.53	0.498983	46.7916	1
	High	VHDLALR	3	4	1	Q9Y383		0	2.16936e+09	0.002	0.01887	1.51555	2	823.479	0.297554	22.1488	0
	High	IKFSDDR	1	4	1	Q9Y383		0	6.26445e+08	0.005	0.07216	1.52298	2	880.454	1.48739	31.4302	1
	High	VVAEKQEK	1	4	1	Q9Y383		0	1.56754e+08	0.006	0.08036	1.91356	2	930.527	1.28815	25.8996	1
Q92841	Probable ATP-dependent RNA helicase DDX17 OS=Homo sapiens GN=DDX17 PE=1 SV=2 - [DDX17_HUMAN]	394.56	48.15	7	24	34	136	6.53097e+09	729	80.222	8.26514
	A2	Sequence	# PSMs	# Proteins	# Protein Groups	Protein Group Accessions	Modifications	ΔCn	Area	q-Value	PEP	XCorr	Charge	MH+ [Da]	ΔM [ppm]	RT [min]	# Missed Cleavages
	High	ELAQQVQQVADDYGK	11	6	1	Q92841		0	4909050944	0	1.386e-10	4.85307	2	1691.82	0.122216	55.8668	0
	High	SSQSSSQQFSGIGR	5	7	1	Q92841		0	4.03856e+09	0	2.301e-08	4.28688	2	1455.68	1.75227	39.6549	0
	High	FVINYDYPNSSEDYVHR	3	6	1	Q92841		0	2.56695e+08	0	5.501e-09	4.06241	3	2117.95	-0.671463	39.2583	0
	High	ESAAPAAAPTAEAPPPSVVTRPEPQALPSPAIR	1	2	1	Q92841		0	216530322	0	3.206e-05	3.98175	4	3246.72	1.02546	37.5903	0
	High	APILIATDVASR	12	9	2	Q92841;P17844		0	6.88534e+09	0	3.215e-07	3.94725	2	1226.71	1.08927	62.0107	0
	High	GDGPIcLVLAPTR	5	11	2	Q92841;P17844	C6(Carbamidomethyl)	0	1499301026	0	0.0002272	3.79172	2	1368.73	-1.39697	53.7049	0
	High	VLEEANQAINPK	7	6	1	Q92841		0	5.60504e+09	0	6.881e-06	3.76869	2	1325.71	2.17891	40.8157	0
	High	cTYLVLDEADR	2	6	1	Q92841	C1(Carbamidomethyl)	0	724841432	0	6.182e-06	3.6244	2	1354.63	1.79459	61.4933	0
	High	GVEIcIATPGR	14	11	2	Q92841;P17844	C5(Carbamidomethyl)	0	3745510649	0	0.0002272	3.55352	2	1172.61	1.4704	52.993	0
	High	GTAYTFFTPGNLK	3	6	1	Q92841		0	1086434320	0	4.45e-05	3.53299	2	1416.72	0.708098	43.9274	0
	High	NFYVEHPEVAR	5	6	1	Q92841		0	8.11062e+08	0	0.0002073	3.34798	3	1360.67	0.621795	29.4405	0
	High	LTPYEVDELRR	3	6	1	Q92841		0	1.40937e+09	0	6.916e-06	3.3402	3	1390.74	1.87727	43.297	1
	High	LKSTcIYGGAPK	10	11	2	Q92841;P17844	C5(Carbamidomethyl)	0	3.41e+06	0	0.0001726	3.19746	2	1294.68	1.8744	58.9716	1
	High	LIQLMEEIMAEKENK	1	6	1	Q92841		0	4.13412e+07	0	1.365e-05	3.17382	3	1818.94	0.953232	48.7701	1
	High	DMVGIAQTGSGK	2	6	1	Q92841		0	887294200	0	0.0002272	3.15724	2	1163.57	1.66658	44.7153	0
	High	QTLMWSATWPK	2	11	2	Q92841;P17844		0	101354717	0	0.0002272	2.91633	2	1348.67	-0.874494	61.4262	0
	High	SQPERDWVLNEFR	1	6	1	Q92841		0	265650084	0	0.0002272	2.88534	3	1675.82	2.50615	42.4065	1
	High	QLAEDFLR	2	6	1	Q92841		0	549814262	0	0.001631	2.80271	2	991.521	0.705621	37.6982	0
	High	KWDLSELPK	1	6	1	Q92841		0	7.63107e+07	0	0.005687	2.67272	2	1115.61	1.81834	37.7121	1
	High	LIDFLESGK	3	6	1	Q92841		0	916290463	0	0.000412	2.63933	2	1021.56	2.10467	52.7101	0
	High	APLPDLYPFGTMR	1	2	1	Q92841		0	84975936	0	0.0002272	2.56324	2	1477.75	-0.557402	49.6046	0
	High	STcIYGGAPK	5	11	2	Q92841;P17844	C3(Carbamidomethyl)	0	7.0184e+09	0	0.0002783	2.47547	2	1053.5	1.22541	37.3662	0
	High	KFGNPGER	3	6	1	Q92841		0	0	0	0.001768	2.4607	2	904.463	-0.11472	55.6806	1
	High	LmQLVDHR	1	6	1	Q92841	M2(Oxidation)	0	2.06584e+08	0	0.000991	2.35157	2	1027.54	0.544965	55.8709	0
	High	TIIFVETK	6	6	1	Q92841		0	2210019844	0	0.001736	2.3096	2	950.558	1.9488	62.3585	0
	High	TTSSANNPNLMYQDEcDR	2	7	1	Q92841	C16(Carbamidomethyl)	0	1.16561e+08	0	2.368e-06	2.28118	2	2115.87	0.907849	45.1666	0
	High	IVDQIRPDR	10	11	2	Q92841;P17844		0	0	0	0.001839	2.1329	3	1111.62	1.42715	52.0671	0
	High	KIVDQIRPDR	1	11	2	Q92841;P17844		0	1.69358e+08	0.001	0.01321	2.89366	3	1239.72	4.0373	63.0503	1
	High	DWVLNEFR	1	6	1	Q92841		0	7.47398e+07	0.001	0.006364	2.10476	2	1078.53	1.69078	46.47	0
	High	RcDDLTR	1	6	1	Q92841	C2(Carbamidomethyl)	0	7.43265e+08	0.002	0.01787	2.41375	2	935.44	3.52618	42.2385	1
	High	FGNPGER	2	6	1	Q92841		0	0	0.002	0.01721	2.21988	2	776.369	0.572992	32.0077	0
	High	GPQIRDLER	3	10	2	Q92841;P17844		0	8.12598e+07	0.002	0.02055	2.05529	3	1083.59	0.665314	31.0631	1
	High	GLDVEDVK	4	7	2	Q92841;P17844		0	5689174272	0.003	0.02923	2.15298	2	874.453	2.04296	27.3447	0
	High	cDDLTR	3	6	1	Q92841	C1(Carbamidomethyl)	0	4.99206e+08	0.006	0.08338	1.94686	2	779.335	-0.0161973	24.9905	0
P17844	Probable ATP-dependent RNA helicase DDX5 OS=Homo sapiens GN=DDX5 PE=1 SV=1 - [DDX5_HUMAN]	394	50.16	10	28	38	144	6.98286e+09	614	69.1047	8.92432
	A2	Sequence	# PSMs	# Proteins	# Protein Groups	Protein Group Accessions	Modifications	ΔCn	Area	q-Value	PEP	XCorr	Charge	MH+ [Da]	ΔM [ppm]	RT [min]	# Missed Cleavages
	High	FVINYDYPNSSEDYIHR	1	3	1	P17844		0	228954381	0	1.077e-15	5.64473	3	2131.98	2.06956	62.9421	0
	High	TLSYLLPAIVHINHQPFLER	2	4	1	P17844		0	2.4554e+08	0	1.309e-12	5.39686	3	2361.32	5.70948	63.1693	0
	High	ELAQQVQQVAAEYcR	11	5	1	P17844	C14(Carbamidomethyl)	0	7.04485e+09	0	2.316e-11	5.20648	3	1792.87	1.42642	59.3594	0
	High	APILIATDVASR	12	9	2	Q92841;P17844		0	6.88534e+09	0	3.215e-07	3.94725	2	1226.71	1.08927	62.0107	0
	High	GDGPIcLVLAPTR	5	11	2	Q92841;P17844	C6(Carbamidomethyl)	0	1499301026	0	0.0002272	3.79172	2	1368.73	-1.39697	53.7049	0
	High	GVEIcIATPGR	14	11	2	Q92841;P17844	C5(Carbamidomethyl)	0	3745510649	0	0.0002272	3.55352	2	1172.61	1.4704	52.993	0
	High	TAQEVETYRR	6	6	1	P17844		0	0	0	0.0008085	3.44419	3	1252.63	1.29491	40.7637	1
	High	QVSDLISVLR	1	3	1	P17844		0	1.00645e+09	0	0.0002357	3.43303	2	1129.66	2.19577	62.8757	0
	High	TGTAYTFFTPNNIK	2	3	1	P17844		0	873559784	0	3.592e-08	3.40971	2	1574.79	1.76914	62.7902	0
	High	NFYQEHPDLAR	1	6	1	P17844		0	2.47325e+08	0	1.429e-05	3.37766	2	1389.66	1.81397	62.937	0
	High	RTAQEVETYR	3	6	1	P17844		0	0	0	0.0002272	3.27043	2	1252.63	2.45069	44.322	1
	High	TTYLVLDEADR	3	5	1	P17844		0	0	0	0.0002125	3.2534	2	1295.65	1.5487	59.9744	0
	High	LKSTcIYGGAPK	10	11	2	Q92841;P17844	C5(Carbamidomethyl)	0	3.41e+06	0	0.0001726	3.19746	2	1294.68	1.8744	58.9716	1
	High	QTLMWSATWPK	2	11	2	Q92841;P17844		0	101354717	0	0.0002272	2.91633	2	1348.67	-0.874494	61.4262	0
	High	RcDELTR	1	4	1	P17844	C2(Carbamidomethyl)	0	0	0	0.005689	2.79943	2	949.454	1.58355	38.5355	1
	High	LLQLVEDR	4	3	1	P17844		0	88581960	0	0.002575	2.79907	2	985.568	0.695714	61.2837	0
	High	EANQAINPK	5	3	1	P17844		0	1.16875e+08	0	0.0005053	2.71337	2	984.511	0.476214	25.0886	0
	High	TAQEVETYR	2	6	1	P17844		0	1.50875e+09	0	0.0002806	2.65559	2	1096.53	2.61867	33.4169	0
	High	LmEEImSEKENK	2	4	1	P17844	M2(Oxidation); M6(Oxidation)	0	3.85315e+08	0	0.0002272	2.65189	2	1512.69	1.01793	40.1015	1
	High	LIDFLEcGK	2	5	1	P17844	C7(Carbamidomethyl)	0	5.0239e+08	0	0.0003607	2.54228	2	1094.56	1.77162	62.9044	0
	High	STcIYGGAPK	5	11	2	Q92841;P17844	C3(Carbamidomethyl)	0	7.0184e+09	0	0.0002783	2.47547	2	1053.5	1.22541	37.3662	0
	High	IVDQIRPDR	10	11	2	Q92841;P17844		0	0	0	0.001839	2.1329	3	1111.62	1.42715	52.0671	0
	High	KIVDQIRPDR	1	11	2	Q92841;P17844		0	1.69358e+08	0.001	0.01321	2.89366	3	1239.72	4.0373	63.0503	1
	High	AGPLSGKK	6	7	1	P17844		0	0	0.001	0.01038	2.34355	2	757.458	1.04929	41.5253	1
	High	cDELTRK	3	4	1	P17844	C1(Carbamidomethyl)	0	9.99717e+07	0.001	0.01144	2.33916	3	921.448	1.83313	36.1586	1
	High	TIVFVETK	4	4	1	P17844		0	3004511020	0.001	0.00865	2.29687	2	936.541	1.09227	56.9101	0
	High	GGFNTFR	3	3	1	P17844		0	6.48654e+06	0.002	0.01867	2.24177	2	798.389	0.0495503	53.1446	0
	High	KFGNPGEK	2	7	1	P17844		0	8.24199e+07	0.002	0.01525	2.076	2	876.458	0.631035	42.9175	1
	High	GPQIRDLER	3	10	2	Q92841;P17844		0	8.12598e+07	0.002	0.02055	2.05529	3	1083.59	0.665314	31.0631	1
	High	DWVLNEFK	1	3	1	P17844		0	9992656	0.002	0.02006	1.59081	2	1050.53	0.163113	45.799	0
	High	FGNPGEK	2	7	1	P17844		0	6.35967e+09	0.003	0.02644	2.22184	2	748.363	1.1459	29.3771	0
	High	GLDVEDVK	4	7	2	Q92841;P17844		0	5689174272	0.003	0.02923	2.15298	2	874.453	2.04296	27.3447	0
	High	SKEITVR	2	6	1	P17844		0	0	0.004	0.04989	2.65748	2	832.491	3.10907	42.377	1
	High	AGPLSGK	3	7	1	P17844		0	1.46289e+08	0.004	0.06596	2.19722	2	629.363	1.26174	32.6109	0
	High	GYSSLLK	1	3	1	P17844		0	0	0.005	0.07371	1.74185	2	767.431	1.34531	52.4242	0
	High	DRENYDR	2	3	1	P17844		0	0	0.006	0.07927	2.50689	2	967.425	2.27831	26.0807	1
	High	cDELTR	2	4	1	P17844	C1(Carbamidomethyl)	0	2.90082e+09	0.007	0.09395	2.14545	2	793.352	1.02964	27.6701	0
	High	DRGFGAPR	1	6	1	P17844		0	0	0.008	0.1331	1.73421	2	875.45	1.8921	45.0775	1
P31943	Heterogeneous nuclear ribonucleoprotein H OS=Homo sapiens GN=HNRNPH1 PE=1 SV=4 - [HNRH1_HUMAN]	390.988	55.01	24	11	21	121	23907438384	449	49.1984	6.30322
	A2	Sequence	# PSMs	# Proteins	# Protein Groups	Protein Group Accessions	Modifications	ΔCn	Area	q-Value	PEP	XCorr	Charge	MH+ [Da]	ΔM [ppm]	RT [min]	# Missed Cleavages
	High	EGRPSGEAFVELESEDEVKLALKK	1	15	1	P31943		0	2.06041e+08	0	4.008e-16	7.47959	4	2660.39	2.72564	63.1586	2
	High	VTGEADVEFATHEDAVAAmSK	7	7	1	P31943	M19(Oxidation)	0	80457896	0	4.008e-16	6.30524	3	2194	1.25464	50.0214	0
	High	RGAYGGGYGGYDDYNGYNDGYGFGSDR	3	5	1	P31943		0	71346616	0	4.008e-16	5.61312	3	2873.15	2.81731	61.7987	1
	High	STGEAFVQFASQEIAEK	15	10	2	P31943;P55795		0	7707127816	0	8.455e-10	5.59657	3	1841.89	1.3393	62.7173	0
	High	HTGPNSPDTANDGFVR	12	17	2	P31943;P55795		0	23811322190	0	2.523e-06	5.53754	3	1684.77	2.19081	38.1527	0
	High	ATENDIYNFFSPLNPVR	6	8	2	P31943;P52597		0	938710487	0	3.914e-05	5.15799	3	1996.98	0.836362	62.8663	0
	High	EGRPSGEAFVELESEDEVK	2	15	1	P31943		0	628184637	0	9.548e-12	5.12503	3	2106.98	0.260175	62.7793	0
	High	GAYGGGYGGYDDYNGYNDGYGFGSDR	6	5	1	P31943		0	371040704	0	4.008e-16	4.89607	2	2717.05	1.22633	51.899	0
	High	FFSDcKIQNGAQGIR	5	16	1	P31943	C5(Carbamidomethyl)	0	2.72408e+09	0	7.622e-13	4.79507	2	1740.85	2.37556	56.3643	1
	High	VTGEADVEFATHEDAVAAMSK	2	7	1	P31943		0.0049	7.22571e+06	0	1.216e-13	4.08376	3	2178	-0.958762	52.1452	0
	High	YVELFLNSTAGASGGAYEHR	15	3	1	P31943		0	11019559	0	3.784e-09	3.75208	3	2142.04	4.83852	67.5823	0
	High	DLNYcFSGMSDHR	3	7	2	P31943;P55795	C5(Carbamidomethyl)	0	283118393	0	4.1e-08	3.73877	2	1601.65	1.26259	56.8108	0
	High	VHIEIGPDGR	13	9	3	P31943;P55795;P52597		0	21781903210	0	0.0004957	3.71006	3	1092.58	1.50257	35.7114	0
	High	DLNYcFSGmSDHR	4	7	2	P31943;P55795	C5(Carbamidomethyl); M9(Oxidation)	0	708593414	0	1.569e-05	3.37486	2	1617.64	0.922321	42.5386	0
	High	GLPWScSADEVQR	9	18	1	P31943	C6(Carbamidomethyl)	0	26129089752	0	0.0002274	3.31268	3	1504.69	1.29495	49.5511	0
	High	YGDGGSTFQSTTGHcVHmR	1	8	1	P31943	C15(Carbamidomethyl); M18(Oxidation)	0	0	0	7.793e-11	3.22171	3	2113.88	1.32041	40.8178	0
	High	IQNGAQGIR	3	16	1	P31943		0	3.42293e+09	0	0.0003577	3.12815	2	956.529	1.93307	18.2545	0
	High	SNNVEmDWVLK	3	16	1	P31943	M6(Oxidation)	0	0	0	0.0002272	3.1232	2	1350.64	-0.259622	52.194	0
	High	SNNVEMDWVLK	1	16	1	P31943		0	8.28747e+07	0	0.0002272	2.51056	2	1334.64	1.04918	43.6107	0
	High	THYDPPR	4	9	2	P31943;P55795		0	5.54305e+09	0.001	0.01153	2.419	2	885.422	0.840734	23.4526	0
	High	THYDPPRK	2	9	2	P31943;P55795		0	7517696636	0.001	0.01159	2.13933	3	1013.52	0.691792	23.3219	1
	High	GLPFGcSK	2	19	3	P31943;P55795;P31942-2	C6(Carbamidomethyl)	0	2117986423	0.002	0.01976	1.88894	2	865.425	1.76006	41.1889	0
	High	DRETMGHR	1	17	2	P31943;P55795		0	143587027	0.004	0.06728	2.43343	2	1001.46	0.778503	22.9633	1
	High	FFSDcK	1	17	2	P31943;P55795	C5(Carbamidomethyl)	0	284480691	0.006	0.08588	1.15616	2	803.341	1.89406	23.0922	0
P05141	ADP/ATP translocase 2 OS=Homo sapiens GN=SLC25A5 PE=1 SV=7 - [ADT2_HUMAN]	387.176	55.7	2	6	22	155	1.07341e+10	298	32.8312	9.68604
	A2	Sequence	# PSMs	# Proteins	# Protein Groups	Protein Group Accessions	Modifications	ΔCn	Area	q-Value	PEP	XCorr	Charge	MH+ [Da]	ΔM [ppm]	RT [min]	# Missed Cleavages
	High	VKLLLQVQHASK	14	5	2	P05141;P12236		0	1.93898e+08	0	8.278e-08	4.94138	3	1363.84	1.31532	52.7319	1
	High	QIFLGGVDKR	13	1	1	P05141		0	1.57871e+09	0	2.832e-06	3.88096	3	1132.65	0.962657	40.5595	1
	High	KGTDIMYTGTLDcWR	1	1	1	P05141	C13(Carbamidomethyl)	0	6.98018e+07	0	8.958e-07	3.69269	2	1816.84	0.535117	41.1692	1
	High	DFLAGGVAAAISK	13	1	1	P05141		0	7.00525e+09	0	6.055e-07	3.55969	2	1219.67	1.05758	59.6691	0
	High	KGTDImYTGTLDcWR	1	1	1	P05141	M6(Oxidation); C13(Carbamidomethyl)	0	40470665	0	3.95e-05	3.47611	3	1832.83	1.86556	37.3365	1
	High	YFPTQALNFAFKDK	3	6	2	P05141;P12236		0	4.0051e+08	0	1.062e-06	3.37749	3	1689.86	0.601137	46.3043	1
	High	LLLQVQHASK	26	5	2	P05141;P12236		0	6401761589	0	0.0002272	3.1242	2	1136.68	3.73686	54.6654	0
	High	DEGGKAFFK	2	2	2	P05141;P12236		0	1091461368	0	0.0004096	3.08065	2	998.495	0.873766	30.8105	1
	High	YFPTQALNFAFKDKYK	1	6	2	P05141;P12236		0	3.39212e+07	0	0.0002799	2.9922	4	1981.03	6.53166	63.1219	2
	High	IARDEGGKAFFK	1	1	1	P05141		0	1.86652e+08	0	0.002796	2.95309	3	1338.72	0.0112564	39.5473	2
	High	TAVAPIER	11	6	2	P05141;P12236		0	1.31033e+10	0	0.001633	2.91783	2	856.49	1.01494	23.7384	0
	High	AAYFGIYDTAK	8	1	1	P05141		0	6394478288	0	0.0002272	2.66905	2	1219.6	3.91297	45.0573	0
	High	QIFLGGVDK	5	3	2	P05141;P12236		0	5.40486e+08	0	0.0009897	2.61566	2	976.548	1.67719	60.6825	0
	High	YFPTQALNFAFK	6	6	2	P05141;P12236		0	4443733127	0	0.0002522	2.33957	2	1446.75	2.59038	62.9671	0
	High	EQGVLSFWR	2	3	2	P05141;P12236		0	2971622517	0	0.0008295	2.29963	2	1121.57	0.896418	46.3016	0
	High	GMGGAFVLVLYDEIKK	1	3	2	P12236;P05141		0	1.56328e+07	0	0.001648	1.84903	3	1739.94	1.65294	58.4209	1
	High	GNLANVIR	15	6	2	P05141;P12236		0	1.20939e+10	0.001	0.01176	2.77048	2	856.502	1.79935	39.264	0
	High	EFRGLGDcLVK	2	2	2	P05141;P12236	C8(Carbamidomethyl)	0	343565727	0.001	0.014	2.67442	3	1293.66	1.79027	48.4573	1
	High	GAWSNVLR	6	3	2	P05141;P12236		0	5834080011	0.001	0.01396	2.34249	2	902.486	1.66774	41.7253	0
	High	GLGDcLVK	14	2	2	P05141;P12236	C5(Carbamidomethyl)	0	6.71329e+09	0.001	0.008629	1.87702	2	861.451	0.876263	50.5193	0
	High	GmGGAFVLVLYDEIKK	1	3	2	P05141;P12236	M2(Oxidation)	0	1.8767e+07	0.001	0.007207	1.52718	3	1755.94	1.68351	53.5939	1
	High	TRLAADVGK	3	5	2	P05141;P12236		0	6.05198e+07	0.002	0.01931	2.63977	3	930.537	0.673125	51.2196	1
	High	LAADVGK	5	5	2	P05141;P12236		0	2255845224	0.003	0.04312	2.10056	2	673.388	0.0382423	30.4851	0
	High	GIIDcVVR	1	3	1	P05141	C5(Carbamidomethyl)	0	290197900	0.003	0.03222	1.99026	2	931.505	2.64564	61.771	0
O14654	Insulin receptor substrate 4 OS=Homo sapiens GN=IRS4 PE=1 SV=1 - [IRS4_HUMAN]	385.498	40.81	8	47	47	127	2.01618e+09	1257	133.685	8.44092
	A2	Sequence	# PSMs	# Proteins	# Protein Groups	Protein Group Accessions	Modifications	ΔCn	Area	q-Value	PEP	XCorr	Charge	MH+ [Da]	ΔM [ppm]	RT [min]	# Missed Cleavages
	High	AAAAAAAAAASGAAIPPLIPPR	11	1	1	O14654		0	1318899080	0	4.008e-16	6.66674	3	1899.08	1.77798	49.4235	0
	High	AAAAAAAAAASGAAIPPLIPPRR	6	1	1	O14654		0	7.73924e+08	0	4.008e-16	6.53177	3	2055.19	2.33342	52.3755	1
	High	GAQDVAGGSNPGAHNPSANLAR	3	1	1	O14654		0	2.05393e+09	0	4.008e-16	6.00365	3	2060.99	0.0546807	28.1109	0
	High	GDNQAGGAAAAAAAPEPPPR	4	1	1	O14654		0	940001826	0	4.008e-16	5.57643	2	1788.87	2.32183	26.422	0
	High	cGTLGAQPDGEPAALAAAAAAEPPFYK	2	1	1	O14654	C1(Carbamidomethyl)	0	491347853	0	4.008e-16	5.57643	3	2644.27	0.742452	48.2826	0
	High	RFVTPSEPVAHSR	3	1	1	O14654		0	8.26208e+08	0	5.321e-06	5.26686	3	1482.78	1.93621	34.3339	1
	High	ESNTPAPSTQGLPDSWGIIAEPR	5	1	1	O14654		0	320180304	0	2.557e-07	4.41609	3	2423.18	-1.65798	54.3562	0
	High	SRFEQFcHLR	6	1	1	O14654	C7(Carbamidomethyl)	0	7.6355e+08	0	0.0002272	4.31235	3	1379.66	-0.445538	29.2917	1
	High	RVITLYQcFSVSQR	1	1	1	O14654	C8(Carbamidomethyl)	0	138667612	0	0.0002272	4.22242	3	1756.92	1.35466	59.9662	1
	High	VITLYQcFSVSQR	2	1	1	O14654	C7(Carbamidomethyl)	0	255524892	0	5.938e-08	4.17673	2	1600.82	0.303674	54.6618	0
	High	LETADAPARLEYYENAR	5	1	1	O14654		0	932862062	0	2.475e-06	4.10311	3	1981.97	1.90357	45.8041	1
	High	AAVSAFPTDSLER	2	1	1	O14654		0	2225453432	0	0.0002272	3.71439	2	1363.69	1.02795	35.2032	0
	High	FVTPSEPVAHSR	5	1	1	O14654		0	1.47278e+09	0	3.044e-05	3.69559	3	1326.68	0.956386	30.5456	0
	High	DGQGTAGGHGSGGGQRPGGGHGSGGGQGPGDGHGSGGGK	1	1	1	O14654		0	2.58897e+08	0	1.585e-07	3.48972	4	3210.38	-0.615317	21.0646	0
	High	EVKDAEIPEGAAR	4	1	1	O14654		0	1156343917	0	0.0002272	3.38829	2	1384.71	2.51416	26.0493	1
	High	GLDKEVSYNWDPK	2	1	1	O14654		0	2.02686e+08	0	0.0002783	3.27874	3	1550.75	1.27175	34.2806	1
	High	RAVSVPASFFR	3	1	1	O14654		0	8.69441e+07	0	0.004704	3.16984	3	1236.69	0.704947	60.1719	1
	High	GSGGGQGSNGQGSSSHSSGGNQcSGEGQGSR	1	1	1	O14654	C23(Carbamidomethyl)	0	0	0	0.0001234	3.11903	3	2809.12	2.24019	15.0241	0
	High	LLQEEEQER	6	1	1	O14654		0	902382096	0	0.0004622	3.04399	2	1173.58	0.807636	23.9689	0
	High	LAPSPARPR	2	1	1	O14654		0	270705436	0	0.005833	3.01037	3	964.569	0.282591	16.9773	0
	High	DVWQVIVKPR	2	1	1	O14654		0	172210571	0	0.0002783	2.80523	2	1239.72	-0.991522	40.1328	0
	High	AIGDGEDEmLFTR	1	1	1	O14654	M9(Oxidation)	0	149813308	0	0.0001099	2.72315	2	1469.66	1.90096	40.8346	0
	High	HLGLVPLEPGGWLR	2	1	1	O14654		0	8.00777e+07	0	0.000958	2.68312	3	1543.88	2.71649	48.9771	0
	High	AVSVPASFFR	6	1	1	O14654		0	578851656	0	0.0005516	2.65345	2	1080.58	0.183793	53.2105	0
	High	IKPKPQKPTHEQR	1	1	1	O14654		0	3.91203e+08	0	0.0002272	2.61309	4	1586.92	2.24152	24.9106	0
	High	ALcADEYRAR	2	1	1	O14654	C3(Carbamidomethyl)	0	595145766	0	0.0009433	2.56071	3	1224.58	3.07249	26.2545	1
	High	ANPLSLDSAR	3	1	1	O14654		0	1498624502	0	0.0008481	2.53356	2	1043.55	0.673043	32.5895	0
	High	SWSSYFSLPNPFR	1	1	1	O14654		0	2.06432e+07	0	0.0003194	2.53091	2	1587.76	-0.397321	56.6717	0
	High	SQSFFAAAR	5	1	1	O14654		0	1769160762	0	0.001795	2.5146	2	984.492	2.41014	36.9475	0
	High	ALcADEYR	3	1	1	O14654	C3(Carbamidomethyl)	0	1.25722e+09	0	0.00258	2.37016	2	997.443	2.25122	26.5205	0
	High	AIGDGEDEMLFTR	1	1	1	O14654		0	3.42263e+07	0	0.0002299	2.34951	2	1453.66	0.187276	49.9332	0
	High	KELSGVFR	1	1	1	O14654		0	146129770	0	0.002206	2.3054	2	935.532	0.772298	34.8648	1
	High	FEQFcHLR	1	1	1	O14654	C5(Carbamidomethyl)	0	1.04825e+08	0	0.001716	2.22985	2	1136.53	1.02996	29.4068	0
	High	LETADAPAR	3	1	1	O14654		0	434513872	0	0.001286	2.10946	2	943.486	1.65045	18.5279	0
	High	STVIGPGELWMQVDDcVVAQNMHELFLEK	1	1	1	O14654	C16(Carbamidomethyl)	0	8.18566e+06	0	0.0002272	1.99103	3	3345.6	1.64992	62.4204	0
	High	AVSVPASFFRR	1	1	1	O14654		0	0	0	0.005827	1.96596	3	1236.68	0.112701	58.452	1
	High	SSPLGQNDNSEYVPmLPGK	1	1	1	O14654	M15(Oxidation)	0	1.31272e+08	0	0.001693	1.34355	2	2048.96	0.994201	41.7267	0
	High	RLAPSPARPR	2	1	1	O14654		0	489524482	0.001	0.01343	3.34118	3	1120.67	0.855933	16.7986	1
	High	SPFEDSR	2	1	1	O14654		0	7.7258e+08	0.001	0.01069	2.71134	2	837.374	0.734333	22.4972	0
	High	LYFcVDR	2	1	1	O14654	C4(Carbamidomethyl)	0	912446938	0.001	0.009447	2.09766	2	972.463	2.76847	35.8076	0
	High	ELSGVFR	3	1	1	O14654		0	4.33282e+08	0.001	0.0102	1.99827	2	807.437	1.57427	35.7344	0
	High	cSEPPPVAR	1	1	1	O14654	C1(Carbamidomethyl)	0	686684955	0.002	0.01808	2.8529	2	1012.49	3.78731	20.3321	0
	High	DAEIPEGAAR	1	1	1	O14654		0	203670962	0.002	0.01957	2.2479	2	1028.5	3.79675	22.7073	0
	High	HPAEAPNNGAR	1	1	1	O14654		0	1.68721e+07	0.002	0.01822	2.22535	2	1133.55	2.06729	29.7282	0
	High	LILESKR	2	1	1	O14654		0	462639154	0.002	0.02073	2.07354	2	858.543	2.2595	26.8459	1
	High	LNTEVASVVVQLLSIRR	1	1	1	O14654		0	2.54017e+07	0.002	0.01708	1.50879	3	1897.12	-0.317143	61.3494	1
	High	SSPLGQNDNSEYVPMLPGK	1	1	1	O14654		0	43265797	0.002	0.01916	1.32381	2	2032.97	1.98338	47.045	0
	High	LEYYENAR	1	1	1	O14654		0	68240275	0.004	0.06104	1.73784	2	1057.5	1.73088	40.7488	0
	High	LILESK	1	8	1	O14654		0	173327078	0.005	0.07019	1.65206	2	702.439	-0.735704	23.6038	0
P60709	Actin, cytoplasmic 1 OS=Homo sapiens GN=ACTB PE=1 SV=1 - [ACTB_HUMAN]	372.274	59.2	35	22	23	126	2.71042e+10	375	41.7097	5.47803
	A2	Sequence	# PSMs	# Proteins	# Protein Groups	Protein Group Accessions	Modifications	ΔCn	Area	q-Value	PEP	XCorr	Charge	MH+ [Da]	ΔM [ppm]	RT [min]	# Missed Cleavages
	High	VAPEEHPVLLTEAPLNPK	10	9	1	P60709		0	2744305078	0	4.008e-16	6.02107	2	1954.07	1.31157	62.873	0
	High	DLYANTVLSGGTTmYPGIADR	4	2	1	P60709	M14(Oxidation)	0	2.07063e+09	0	4.008e-16	6.01359	2	2231.07	2.52701	54.9786	0
	High	QEYDESGPSIVHR	8	7	1	P60709		0	1.50737e+10	0	5.293e-10	4.8944	3	1516.71	3.05185	37.1164	0
	High	QEYDESGPSIVHRK	4	7	1	P60709		0	0	0	6.062e-11	4.86907	3	1644.8	1.38595	41.0204	1
	High	SYELPDGQVITIGNER	17	14	1	P60709		0	27182331476	0	0.0002272	4.46656	3	1790.9	1.70997	57.8606	0
	High	DSYVGDEAQSKR	7	22	1	P60709		0	9.89697e+09	0	0.000147	3.84498	3	1354.62	0.461953	24.1687	1
	High	AVFPSIVGRPR	12	28	1	P60709		0	744933008	0	0.0002272	3.44839	3	1198.71	0.940924	63.0475	0
	High	DLYANTVLSGGTTMYPGIADR	2	2	1	P60709		0	1.22187e+08	0	0.0002451	3.4243	3	2215.08	4.04606	62.6031	0
	High	LcYVALDFEQEmATAASSSSLEK	1	4	1	P60709	C2(Carbamidomethyl); M12(Oxidation)	0	119988392	0	6.741e-13	3.2217	2	2566.17	1.95444	62.6365	0
	High	GYSFTTTAEREIVR	2	4	1	P60709		0	5.10448e+08	0	0.0002299	3.00033	3	1629.83	1.7122	50.2944	1
	High	IWHHTFYNELR	1	20	1	P60709		0	3.475e+07	0	0.0007998	2.88929	3	1515.76	3.83783	63.2903	0
	High	IKIIAPPER	8	11	1	P60709		0	690462960	0	0.001527	2.84881	3	1036.65	0.353302	49.4029	1
	High	AGFAGDDAPR	7	29	1	P60709		0	3.26655e+10	0	0.0002279	2.84071	2	976.45	1.74971	37.5228	0
	High	EITALAPSTMK	1	10	1	P60709		0	0	0	0.0002475	2.84067	2	1161.62	0.73948	44.1262	0
	High	GYSFTTTAER	9	4	1	P60709		0	2.14649e+10	0	0.0005271	2.81217	2	1132.53	1.67315	45.5929	0
	High	IIAPPERK	8	11	1	P60709		0	1.94675e+09	0	0.003213	2.79158	3	923.569	1.84404	24.8616	1
	High	LDLAGRDLTDYLmK	2	11	1	P60709	M13(Oxidation)	0	1.61452e+08	0	0.001463	2.68405	2	1639.84	0.471566	58.861	1
	High	EITALAPSTmK	3	10	1	P60709	M10(Oxidation)	0	4.0407e+09	0	0.0002785	2.62915	2	1177.62	2.45601	33.8022	0
	High	TTGIVMDSGDGVTHTVPIYEGYALPHAILR	1	4	1	P60709		0	0	0	0.0005181	2.53842	3	3183.63	3.92161	48.1397	0
	High	DSYVGDEAQSK	4	22	1	P60709		0	6.25922e+09	0	0.000277	2.53373	2	1198.52	0.393298	21.4829	0
	High	cDVDIRK	5	3	1	P60709	C1(Carbamidomethyl)	0	12388729864	0.001	0.008992	3.32372	3	905.451	0.558159	23.8043	1
	High	IKIIAPPERK	1	11	1	P60709		0	69832634	0.001	0.01324	2.11112	3	1164.75	0.419855	38.2568	2
	High	DLTDYLMK	2	11	1	P60709		0	7.77713e+07	0.001	0.01399	1.93892	2	998.488	1.49152	43.3567	0
	High	IIAPPER	4	11	1	P60709		0	1.95803e+10	0.002	0.01809	2.26035	2	795.474	2.57901	41.9271	0
	High	LDLAGR	2	23	2	P60709;F5H6T1		0	2.74988e+09	0.004	0.04756	2.19469	2	644.373	0.797999	28.2169	0
	High	DLTDYLmK	1	11	1	P60709	M7(Oxidation)	0	1172542300	0.004	0.05391	1.59678	2	1014.48	1.00551	43.9896	0
P49411	Elongation factor Tu, mitochondrial OS=Homo sapiens GN=TUFM PE=1 SV=2 - [EFTU_HUMAN]	366.267	56.64	2	24	24	111	4397135582	452	49.5102	7.60596
	A2	Sequence	# PSMs	# Proteins	# Protein Groups	Protein Group Accessions	Modifications	ΔCn	Area	q-Value	PEP	XCorr	Charge	MH+ [Da]	ΔM [ppm]	RT [min]	# Missed Cleavages
	High	DKPHVNVGTIGHVDHGK	4	2	1	P49411		0	919327474	0	4.008e-16	6.67491	4	1809.93	-1.32885	22.1947	0
	High	HYAHTDcPGHADYVK	3	1	1	P49411	C7(Carbamidomethyl)	0	6.97218e+08	0	5.702e-10	6.0449	4	1770.77	2.73723	18.5664	0
	High	VEAQVYILSKEEGGR	7	1	1	P49411		0	584477586	0	1.113e-09	5.49191	3	1677.89	3.60668	44.2697	1
	High	TIGTGLVTNTLAMTEEEKNIK	1	1	1	P49411		0	192749972	0	3.627e-15	5.40174	3	2263.19	2.23462	44.6391	1
	High	GITINAAHVEYSTAAR	15	1	1	P49411		0	559001520	0	3.563e-08	5.00706	3	1673.86	0.00511122	32.21	0
	High	KGDEcELLGHSK	4	1	1	P49411	C5(Carbamidomethyl)	0	1399991504	0	0.0002272	4.92594	3	1372.66	2.12429	40.3662	1
	High	DLEKPFLLPVEAVYSVPGR	5	1	1	P49411		0	1.60143e+09	0	5.838e-16	4.81951	3	2129.17	0.457449	53.1467	0
	High	KYEEIDNAPEER	4	1	1	P49411		0	975039061	0	2.811e-11	4.61212	2	1492.69	2.34649	25.998	1
	High	QIGVEHVVVYVNK	10	1	1	P49411		0	448009982	0	2.112e-07	4.25227	2	1483.83	-0.549907	58.219	0
	High	AEAGDNLGALVR	6	1	1	P49411		0	3549144020	0	1.066e-05	4.15736	2	1185.62	0.566034	43.8809	0
	High	LLDAVDTYIPVPAR	5	1	1	P49411		0	1445928560	0	2.106e-10	4.14821	2	1542.86	3.17608	45.2172	0
	High	TIGTGLVTNTLAMTEEEK	1	1	1	P49411		0	8.15654e+07	0	2.815e-11	4.137	2	1907.96	-2.5964	45.5789	0
	High	FKKYEEIDNAPEER	3	1	1	P49411		0	3.38719e+08	0	0.0002272	4.0605	3	1767.86	2.80288	34.1948	2
	High	YEEIDNAPEER	3	1	1	P49411		0	947526936	0	0.000117	3.5326	2	1364.6	3.46078	26.7886	0
	High	GTVVTGTLER	6	1	1	P49411		0	5360539770	0	0.0002786	3.43032	2	1032.57	1.13927	32.9705	0
	High	VEAQVYILSK	5	1	1	P49411		0	686018303	0	0.0002349	3.29767	2	1149.65	0.295478	40.5153	0
	High	TVVTGIEmFHK	4	1	1	P49411	M8(Oxidation)	0	1.80828e+08	0	0.0002272	3.17373	3	1277.66	1.2351	53.8046	0
	High	TVVTGIEMFHK	3	1	1	P49411		0	1.90325e+08	0	0.0002272	3.17026	3	1261.66	0.0987822	55.7959	0
	High	SLERAEAGDNLGALVR	3	1	1	P49411		0	1.35298e+08	0	0.0002272	3.10408	3	1670.88	1.49344	46.9402	1
	High	TTLTAAITK	6	2	1	P49411		0	4281722956	0	0.001178	2.91323	2	919.546	0.502402	30.0231	0
	High	GEETPVIVGSALcALEGRDPELGLK	1	1	1	P49411	C13(Carbamidomethyl)	0	5.44531e+07	0	0.0005563	2.89545	3	2610.35	0.662846	55.0906	1
	High	ILAEGGGAK	3	1	1	P49411		0	1.06547e+09	0	0.001506	2.65749	2	815.462	-0.219021	17.4182	0
	High	TIGTGLVTNTLAmTEEEK	2	1	1	P49411	M13(Oxidation)	0	2.75459e+07	0	0.0002275	2.1387	2	1923.96	1.33713	54.7384	0
	High	EHLLLAR	5	1	1	P49411		0	813112341	0.001	0.008841	2.38234	2	851.51	-0.129354	58.0828	0
	High	IILPPEK	1	1	1	P49411		0	417094028	0.002	0.01725	1.73712	2	809.514	1.2927	27.4514	0
	High	FNLILR	1	1	1	P49411		0	2.01722e+08	0.007	0.1125	1.97573	2	775.483	0.0118751	39.7167	0
Q7L2E3-3	Isoform 3 of Putative ATP-dependent RNA helicase DHX30 OS=Homo sapiens GN=DHX30 - [DHX30_HUMAN]	354.963	61.99	4	68	68	118	3.5326e+09	1155	129.357	8.52881
	A2	Sequence	# PSMs	# Proteins	# Protein Groups	Protein Group Accessions	Modifications	ΔCn	Area	q-Value	PEP	XCorr	Charge	MH+ [Da]	ΔM [ppm]	RT [min]	# Missed Cleavages
	High	LQSNPSLEGVSHVIVDEVHER	1	4	1	Q7L2E3-3		0	3.53268e+08	0	4.008e-16	7.44316	4	2344.19	1.08006	43.5422	0
	High	KLQSNPSLEGVSHVIVDEVHER	3	4	1	Q7L2E3-3		0	6.71455e+08	0	4.008e-16	7.04693	4	2472.29	2.40689	41.5843	1
	High	DSGPLSDPITGKPYVPLLEAEEVR	4	4	1	Q7L2E3-3		0	3.47999e+09	0	4.008e-16	6.6303	3	2582.33	-0.715748	50.5547	0
	High	ALLSHDSGSDHLAFVR	3	4	1	Q7L2E3-3		0	1.28088e+09	0	1.035e-12	5.81014	3	1724.87	-0.375413	33.8545	0
	High	AVDEAVILLQEIGVLDQR	1	4	1	Q7L2E3-3		0	4.51825e+07	0	4.008e-16	5.083	2	1981.1	0.648438	62.4149	0
	High	TPLENLVLQAK	5	4	1	Q7L2E3-3		0	3.99154e+09	0	1.939e-08	4.79791	2	1225.72	0.708714	42.5188	0
	High	RPcTIQVPEPILR	3	4	1	Q7L2E3-3	C3(Carbamidomethyl)	0	1.40542e+09	0	0.0002272	4.34487	3	1578.88	1.26166	55.0464	0
	High	QAAAAAcQLFK	2	4	1	Q7L2E3-3	C7(Carbamidomethyl)	0	2065891534	0	5.567e-07	4.20572	2	1178.6	0.695405	37.4208	0
	High	DSSQVHPLAVLLLTDGDVHIR	2	4	1	Q7L2E3-3		0	89469151	0	2.37e-05	4.11602	4	2285.23	3.23784	52.0864	0
	High	GVLMAGLYPNLIQVR	2	4	1	Q7L2E3-3		0	240551054	0	2.141e-09	4.11538	2	1643.93	1.84548	52.1623	0
	High	ENYLEENLLYAPSLR	2	4	1	Q7L2E3-3		0	9.38891e+08	0	5.108e-05	4.0325	3	1823.92	0.263481	49.6907	0
	High	DTILNAIEQHPVVVISGDTGcGK	1	4	1	Q7L2E3-3	C21(Carbamidomethyl)	0	1.71273e+08	0	2.423e-09	3.93766	3	2423.23	3.47201	48.8609	0
	High	cQSGFAYHLFPR	2	4	1	Q7L2E3-3	C1(Carbamidomethyl)	0	9.41557e+08	0	1.096e-06	3.81842	2	1482.69	-0.395162	39.8924	0
	High	cLHPLLVVVScLTR	2	4	1	Q7L2E3-3	C1(Carbamidomethyl); C11(Carbamidomethyl)	0	7.27332e+07	0	0.0002272	3.72376	3	1666.92	1.67341	53.3952	0
	High	GEPGGILcFLPGWQEIK	1	4	1	Q7L2E3-3	C8(Carbamidomethyl)	0	2.22432e+08	0	1.575e-11	3.71123	2	1900.96	0.64677	59.6664	0
	High	EHYLEDILAK	1	4	1	Q7L2E3-3		0	268764110	0	0.0002272	3.69916	2	1230.64	1.58782	39.0367	0
	High	RGPVWQEAPQLPVDPHR	1	4	1	Q7L2E3-3		0	1.13241e+08	0	1.049e-10	3.68709	4	1982.04	1.57196	36.2656	1
	High	KIETFLNHYPVESSWIAPELR	2	4	1	Q7L2E3-3		0	1.15971e+08	0	0.0002272	3.68495	4	2529.32	3.52713	49.2241	1
	High	LSQSLLELWR	1	4	1	Q7L2E3-3		0	1095682631	0	0.0002272	3.52375	2	1244.7	0.256721	50.476	0
	High	QLNPESIRPGGPGGLSR	2	4	1	Q7L2E3-3		0	2.94308e+09	0	0.0003509	3.50209	3	1734.92	0.108097	32.0151	0
	High	VScLETVWVSR	1	4	1	Q7L2E3-3	C3(Carbamidomethyl)	0	1014717718	0	7.334e-06	3.41333	2	1335.67	-1.69923	40.267	0
	High	VSHELGPSLR	2	4	1	Q7L2E3-3		0	216287395	0	0.000394	3.41272	3	1094.6	-0.186712	23.8815	0
	High	GSSFEmTDDDSAIR	1	4	1	Q7L2E3-3	M6(Oxidation)	0	135295350	0	1.465e-05	3.40474	2	1546.63	1.22381	27.6414	0
	High	ATISLSDSDLLRLEGDSR	1	4	1	Q7L2E3-3		0	2.36032e+08	0	0.0001587	3.40171	3	1948	2.06424	59.1316	1
	High	ATISLSDSDLLR	2	4	1	Q7L2E3-3		0	1.14511e+09	0	0.0002272	3.29011	2	1290.69	1.7642	47.9838	0
	High	NLMQFHTVGTK	2	4	1	Q7L2E3-3		0	190677768	0	0.0002515	3.24538	3	1275.65	1.71547	31.5521	0
	High	VSHELGPSLRR	2	4	1	Q7L2E3-3		0	2.93615e+08	0	0.0002783	3.21856	3	1250.7	2.06923	33.6409	1
	High	DPFSSSLQNR	3	4	1	Q7L2E3-3		0	2625848387	0	0.0002272	3.1919	2	1150.55	2.531	31.4722	0
	High	AVAGWEEVLR	3	4	1	Q7L2E3-3		0	2065010672	0	0.000247	3.1835	2	1129.6	1.55182	42.2079	0
	High	LVLMSATGDNER	1	4	1	Q7L2E3-3		0	4.68448e+08	0	1.504e-05	3.15881	2	1305.65	0.635169	31.6194	0
	High	ISAVSVAQR	2	4	1	Q7L2E3-3		0	775507737	0	0.0004924	3.15863	2	930.538	1.81337	23.3396	0
	High	VIQIATSSSTAK	2	4	1	Q7L2E3-3		0	1152788727	0	0.0002272	3.0593	2	1205.67	-2.33674	23.686	0
	High	cNVIITQPR	1	4	1	Q7L2E3-3	C1(Carbamidomethyl)	0	2.3385e+09	0	0.0002751	3.02953	2	1100.59	0.819158	26.1289	0
	High	AIFQQPPVGVR	1	4	1	Q7L2E3-3		0	3059937208	0	0.0003534	2.99285	2	1211.69	1.94837	34.3475	0
	High	YLILPVHSNIPMMDQK	1	4	1	Q7L2E3-3		0	77428808	0	0.0002272	2.89243	2	1898.99	2.23439	44.7487	0
	High	EYLTTLGQR	1	4	1	Q7L2E3-3		0	1.5783e+09	0	0.000742	2.81086	2	1080.57	2.68873	31.4709	0
	High	NLLNSVIGR	3	4	1	Q7L2E3-3		0	1892258288	0	0.0007428	2.80906	2	985.582	3.42101	51.962	0
	High	GGALLFcTVGILLR	2	4	1	Q7L2E3-3	C7(Carbamidomethyl)	0	6.13719e+07	0	0.0002272	2.75356	2	1489.86	-0.252965	61.2564	0
	High	GVLmAGLYPNLIQVR	1	4	1	Q7L2E3-3	M4(Oxidation)	0	0	0	0.0002272	2.73263	2	1659.93	2.17011	47.8114	0
	High	IPQLLLER	4	4	1	Q7L2E3-3		0	3.12628e+09	0	0.00167	2.67702	2	981.608	-0.759227	40.3431	0
	High	SVEVEGYGSK	1	4	1	Q7L2E3-3		0	226192488	0	0.0002272	2.67003	2	1054.51	0.234605	23.9179	0
	High	ALTQFPLPK	3	4	1	Q7L2E3-3		0	1.80985e+09	0	0.0008873	2.64596	2	1014.6	2.00775	37.3407	0
	High	AIVLAAIFR	2	4	1	Q7L2E3-3		0	3.18486e+08	0	0.0003742	2.60709	2	973.621	1.44187	49.8105	0
	High	DLLKEFPQPK	2	4	1	Q7L2E3-3		0	137742308	0	0.0005069	2.58051	3	1214.68	-0.853091	36.2048	1
	High	LQEALGmHESK	1	4	1	Q7L2E3-3	M7(Oxidation)	0	0	0	0.001071	2.57422	2	1258.61	-0.686514	18.8795	0
	High	TAVEFLSK	2	4	1	Q7L2E3-3		0	1888500706	0	0.001389	2.52696	2	894.493	0.340418	31.7254	0
	High	AIFQQPPVGVRK	2	4	1	Q7L2E3-3		0	1.30063e+08	0	0.001768	2.50605	2	1339.79	1.21595	29.7672	1
	High	GPcGSFDVR	1	4	1	Q7L2E3-3	C3(Carbamidomethyl)	0	1596657152	0	0.001789	2.49043	2	994.442	1.35367	26.7189	0
	High	NELFDAAK	1	4	1	Q7L2E3-3		0	359464095	0	0.005009	2.40096	2	907.451	-1.35442	32.1989	0
	High	LQSDDILPLGK	3	4	1	Q7L2E3-3		0	2398863860	0	0.0002272	2.39008	2	1198.67	1.46993	37.7844	0
	High	SGNILLHK	1	4	1	Q7L2E3-3		0	206824136	0	0.003054	2.34856	2	881.522	2.29735	21.9314	0
	High	mVPFQVPEILR	1	4	1	Q7L2E3-3	M1(Oxidation)	0	3.20184e+08	0	0.0002272	2.29401	2	1344.74	1.30684	48.813	0
	High	TKVScLETVWVSR	1	4	1	Q7L2E3-3	C5(Carbamidomethyl)	0	13793314	0	0.00574	2.17153	3	1564.82	2.23952	57.0197	1
	High	GPcGSFDVRK	1	4	1	Q7L2E3-3	C3(Carbamidomethyl)	0	52198640	0	0.001721	2.09253	2	1122.54	-0.268232	28.03	1
	High	KAEAENK	1	4	1	Q7L2E3-3		0	1.14782e+07	0.001	0.006751	2.55988	2	789.411	0.839741	12.0362	1
	High	GWGLLGPR	2	4	1	Q7L2E3-3		0	1.04383e+09	0.001	0.01264	2.5019	2	855.484	0.317928	40.6376	0
	High	KVTLHIK	1	4	1	Q7L2E3-3		0	102765730	0.001	0.01072	2.37246	2	838.551	0.241756	18.685	1
	High	AVDSPNIK	1	4	1	Q7L2E3-3		0	534993816	0.001	0.01234	2.36531	2	843.457	-0.0266181	21.3939	0
	High	ALGISHAK	2	4	1	Q7L2E3-3		0	835386192	0.001	0.008268	2.23091	2	796.469	1.502	17.0981	0
	High	FIHGLIK	2	4	1	Q7L2E3-3		0	1.1398e+09	0.001	0.01149	2.17943	2	827.514	0.467007	45.605	0
	High	FKPNSVTYR	1	4	1	Q7L2E3-3		0	3.5391e+08	0.001	0.01001	1.94951	2	1111.59	1.44905	28.5806	0
	High	YFGGcPVIK	1	4	1	Q7L2E3-3	C5(Carbamidomethyl)	0	1904281439	0.001	0.01343	1.79201	2	1040.52	-0.157942	32.1628	0
	High	ELGETQR	1	4	1	Q7L2E3-3		0	183352972	0.001	0.01006	1.49203	2	832.417	1.5889	17.7494	0
	High	RISAVSVAQR	1	4	1	Q7L2E3-3		0	6.07034e+07	0.002	0.02557	2.94664	3	1086.64	-0.299033	27.2925	1
	High	AAALAcK	2	4	1	Q7L2E3-3	C6(Carbamidomethyl)	0	136045854	0.002	0.02117	2.35857	2	704.377	1.2257	15.2813	0
	High	AEVDKVK	1	4	1	Q7L2E3-3		0	394241158	0.003	0.04258	2.22135	2	788.453	1.53454	15.862	1
	High	NVGFQVR	1	4	1	Q7L2E3-3		0	1941512625	0.003	0.03492	1.82272	2	819.448	1.4028	26.8291	0
	High	LESKPPSR	1	4	1	Q7L2E3-3		0	121324056	0.004	0.05107	1.73824	3	913.51	0.2286	17.5454	0
	High	SLGLVDR	1	4	1	Q7L2E3-3		0	7.19414e+08	0.006	0.0795	2.03038	2	759.437	0.95045	26.9819	0
Q5JTH9	RRP12-like protein OS=Homo sapiens GN=RRP12 PE=1 SV=2 - [RRP12_HUMAN]	349.98	43.56	4	51	52	119	4.05152e+09	1297	143.611	8.74854
	A2	Sequence	# PSMs	# Proteins	# Protein Groups	Protein Group Accessions	Modifications	ΔCn	Area	q-Value	PEP	XCorr	Charge	MH+ [Da]	ΔM [ppm]	RT [min]	# Missed Cleavages
	High	LSPHFPHTAALDQAVGAAVTSMGPEVVLQAVPLEIDGSEETLDFPR	3	4	1	Q5JTH9		0	1.45694e+08	0	4.008e-16	6.69882	5	4812.43	1.22491	62.3373	0
	High	NFLPILFNLYGQPVAAGDTPAPR	3	4	1	Q5JTH9		0	102392796	0	4.008e-16	6.05854	2	2471.3	-1.52969	62.7626	0
	High	APAHHPAAISTAK	3	3	1	Q5JTH9		0	1298213361	0	4.425e-10	5.43536	3	1271.69	1.31925	24.035	0
	High	KGRPDPYAYIPLNR	3	4	1	Q5JTH9		0	408620486	0	1.104e-12	5.42948	3	1659.9	-0.75453	61.8448	1
	High	TYLTITDTQLVNSLLEK	3	4	1	Q5JTH9		0	1.91233e+08	0	1.421e-14	4.8587	2	1952.06	-0.661176	62.7407	0
	High	EAEEEELEIPPQYQAGGSGIHRPVAK	2	4	1	Q5JTH9		0	255028676	0	2.359e-08	4.84338	3	2834.4	1.57293	48.5898	0
	High	SSGTFLSGLSDcTNVTFSK	6	3	1	Q5JTH9	C12(Carbamidomethyl)	0	1940645002	0	4.008e-16	4.62829	2	2007.93	0.381511	54.2954	0
	High	KAAQHGVcSVLK	2	3	1	Q5JTH9	C8(Carbamidomethyl)	0	563725178	0	0.0003013	4.46647	3	1297.71	1.7072	28.6523	1
	High	VLEEVcASPQGPGALFVQSHLEDLKK	1	4	1	Q5JTH9	C6(Carbamidomethyl)	0	49453100	0	0.0009173	4.38239	4	2851.47	1.52985	62.9874	1
	High	VAVTVMDVAHLAK	3	4	1	Q5JTH9		0	269411275	0	4.848e-08	4.28255	3	1353.76	0.445881	58.8731	0
	High	ALSQAAVEEEEEEEEEEEPAQGK	2	4	1	Q5JTH9		0	352963090	0	4.567e-15	4.13656	2	2560.11	1.12451	35.8071	0
	High	GRPDPYAYIPLNR	3	4	1	Q5JTH9		0	1.56141e+09	0	0.0002272	4.1197	3	1531.81	2.42583	54.8673	0
	High	HVQLVMEAIGK	4	4	1	Q5JTH9		0	7.33831e+07	0	1.813e-06	4.08574	2	1224.67	-1.73027	53.9534	0
	High	LYSTIRPYLESK	4	4	1	Q5JTH9		0	5.36315e+08	0	1.881e-05	4.0127	2	1469.8	1.13619	48.4546	0
	High	AAQHGVcSVLK	2	3	1	Q5JTH9	C7(Carbamidomethyl)	0	1610097544	0	0.0002272	3.87663	2	1169.61	1.82679	28.3944	0
	High	SGKLPSGVSAK	3	3	1	Q5JTH9		0	1170888528	0	0.0009718	3.73849	3	1030.59	2.35409	22.1671	1
	High	KGHSSDSNPAIcR	2	3	1	Q5JTH9	C12(Carbamidomethyl)	0	3.25939e+08	0	0.0005302	3.72003	3	1428.67	1.61979	19.153	1
	High	AMDLAQAGSTVESK	1	4	1	Q5JTH9		0	494301061	0	9.956e-09	3.71553	2	1407.68	1.91708	34.8335	0
	High	SKAmDLAQAGSTVESK	1	4	1	Q5JTH9	M4(Oxidation)	0	89212464	0	0.0003003	3.68051	3	1638.8	1.17463	28.339	1
	High	LHNELQSGSLR	2	3	1	Q5JTH9		0	1345469820	0	0.002653	3.6059	3	1253.66	0.544586	29.3306	0
	High	RAVLETIR	3	4	1	Q5JTH9		0	2.31613e+09	0	0.001583	3.58292	2	957.586	1.83868	30.7093	1
	High	LQWDLGLGHLPR	1	4	1	Q5JTH9		0	38127486	0	2.412e-07	3.52247	3	1404.77	-0.339349	45.8049	0
	High	VLDPASSDFTR	1	4	1	Q5JTH9		0	4021154356	0	0.0001358	3.4954	2	1207.6	1.60346	35.5488	0
	High	EGGGDEPLNFLDPK	3	4	1	Q5JTH9		0	1949031614	0	2.723e-11	3.36023	2	1487.7	-1.07325	54.0168	0
	High	VAVTVmDVAHLAK	3	4	1	Q5JTH9	M6(Oxidation)	0	299652916	0	2.909e-06	3.32608	2	1369.75	2.60326	45.1327	0
	High	SDLTVDAVK	1	3	1	Q5JTH9		0	1.54737e+09	0	0.0007637	3.08302	2	947.505	0.827739	27.879	0
	High	SEAPETPmEEEAELVLTEK	1	3	1	Q5JTH9	M8(Oxidation)	0	92321388	0	4.59e-06	3.05118	2	2147.99	1.87706	48.8356	0
	High	GcQAEADRAEVSR	3	4	1	Q5JTH9	C2(Carbamidomethyl)	0	1.8255e+09	0	0.0005853	3.04455	3	1448.66	1.94704	18.3712	1
	High	HVQLVmEAIGK	1	4	1	Q5JTH9	M6(Oxidation)	0	7.35012e+07	0	0.0003807	3.04341	2	1240.67	-3.31603	37.5253	0
	High	cLQSLcDLR	2	4	1	Q5JTH9	C1(Carbamidomethyl); C6(Carbamidomethyl)	0	1553556180	0	0.0003734	2.99334	2	1164.55	0.0490549	39.5634	0
	High	KFGFELVK	3	4	1	Q5JTH9		0	3.35564e+08	0	0.0005771	2.90163	2	967.561	-0.101849	61.4073	1
	High	TLGMAISERPDLR	3	4	1	Q5JTH9		0	436844204	0	0.0002804	2.85734	3	1458.78	1.63129	50.0329	0
	High	AmDLAQAGSTVESK	1	4	1	Q5JTH9	M2(Oxidation)	0	352615521	0	9.369e-06	2.75883	2	1423.68	4.5241	26.7645	0
	High	FGFELVKR	4	4	1	Q5JTH9		0	327461851	0	0.001645	2.69145	2	995.567	0.160859	61.3275	1
	High	KcLQSLcDLR	1	4	1	Q5JTH9	C2(Carbamidomethyl); C7(Carbamidomethyl)	0	2.88306e+08	0	0.001825	2.68978	3	1292.65	1.28559	38.7993	1
	High	GHSSDSNPAIcR	1	3	1	Q5JTH9	C11(Carbamidomethyl)	0	1043598615	0	5.155e-05	2.62128	2	1300.57	1.36676	19.4395	0
	High	VTVcQALR	2	4	1	Q5JTH9	C4(Carbamidomethyl)	0	2872780544	0	0.003397	2.59425	2	946.516	1.93165	29.7204	0
	High	VLATQPGPGR	2	4	1	Q5JTH9		0	4.5918e+09	0	0.001852	2.56704	2	995.563	-0.0314188	21.7933	0
	High	FcIQEIEK	2	3	1	Q5JTH9	C2(Carbamidomethyl)	0	3541619742	0	0.001806	2.41912	2	1066.53	3.01899	40.9908	0
	High	ScSETLLR	1	3	1	Q5JTH9	C2(Carbamidomethyl)	0	1.6114e+09	0	0.002184	2.40405	2	965.473	0.567094	27.7343	0
	High	LLPEEYHR	2	4	1	Q5JTH9		0	1508310927	0	0.005717	2.37252	2	1056.55	0.565863	30.2476	0
	High	DLLPcFPEGLVK	2	3	1	Q5JTH9	C5(Carbamidomethyl)	0	72092234	0	0.0002517	2.34198	2	1387.73	-0.632896	62.6905	0
	High	FWESNSAAHK	1	3	1	Q5JTH9		0	1.20494e+08	0	0.0003974	2.26021	2	1176.55	3.19016	26.6582	0
	High	AVEEGLTYK	1	4	1	Q5JTH9		0	3.57599e+08	0	0.001563	2.22163	2	1009.52	0.822491	27.7396	0
	High	VPSPVLIK	2	1	1	Q5JTH9		0	5.45489e+08	0	0.001744	2.08937	2	852.557	1.628	30.8146	0
	High	EIcAVLAAVTEVIR	1	3	1	Q5JTH9	C3(Carbamidomethyl)	0	2.22199e+07	0	0.0002272	1.97798	2	1543.85	1.92398	59.2391	0
	High	LSPHFPHTAALDQAVGAAVTSmGPEVVLQAVPLEIDGSEETLDFPR	1	4	1	Q5JTH9	M22(Oxidation)	0	2.73497e+07	0	0.001149	1.62695	4	4828.42	0.228965	59.5561	0
	High	RVPSPVLIK	2	1	1	Q5JTH9		0	2041274276	0.001	0.009134	3.414	3	1008.66	-0.1652	39.9268	1
	High	RVPSPVLIKK	2	1	1	Q5JTH9		0	214299062	0.001	0.006399	3.20539	3	1136.75	0.283575	38.836	2
	High	cLLHIVR	4	4	1	Q5JTH9	C1(Carbamidomethyl)	0	9.06827e+08	0.001	0.01118	2.45881	2	910.53	1.01215	45.7812	0
	High	GSEFMFEK	1	3	1	Q5JTH9		0	1.2084e+08	0.001	0.01342	2.10756	2	974.43	0.844354	42.2787	0
	High	SALGFIK	3	4	1	Q5JTH9		0	1.21049e+09	0.002	0.02374	2.35743	2	735.442	2.07166	41.2353	0
	High	AHINLVR	1	4	1	Q5JTH9		0	1382430523	0.002	0.01497	2.25148	2	822.495	0.756784	28.6022	0
	High	SEAPETPMEEEAELVLTEK	1	3	1	Q5JTH9		0	0	0.004	0.06381	1.46501	3	2132	3.19278	51.3769	0
	High	EVSVGAR	1	4	1	Q5JTH9		0	1063591868	0.006	0.08016	2.04595	2	717.389	0.430067	18.1897	0
	High	SWLLPVIR	1	4	1	Q5JTH9		0	1.47251e+08	0.006	0.08007	2.00084	2	983.606	2.1454	49.9151	0
	High	AVLETIR	1	5	2	O60306;Q5JTH9		0	8.00696e+08	0.006	0.08709	1.75028	2	801.484	0.883164	29.8939	0
P02768	Serum albumin OS=Homo sapiens GN=ALB PE=1 SV=2 - [ALBU_HUMAN]	347.632	53.69	7	33	33	148	1.27368e+09	609	69.3215	6.27783
	A2	Sequence	# PSMs	# Proteins	# Protein Groups	Protein Group Accessions	Modifications	ΔCn	Area	q-Value	PEP	XCorr	Charge	MH+ [Da]	ΔM [ppm]	RT [min]	# Missed Cleavages
	High	KVPQVSTPTLVEVSR	4	6	1	P02768		0	422860718	0	5.278e-05	4.55303	3	1639.94	0.755352	33.982	1
	High	QNcELFEQLGEYK	4	6	1	P02768	C3(Carbamidomethyl)	0	4.55843e+08	0	1.799e-07	4.05719	2	1657.75	0.679521	43.8318	0
	High	AAFTEccQAADK	7	4	1	P02768	C6(Carbamidomethyl); C7(Carbamidomethyl)	0	752774250	0	4.092e-05	3.75671	2	1371.57	0.972269	23.1695	0
	High	RHPDYSVVLLLR	1	6	1	P02768		0	9.10386e+07	0	0.0002272	3.69282	3	1467.84	1.16528	40.785	1
	High	AVmDDFAAFVEK	4	6	1	P02768	M3(Oxidation)	0	4.37774e+08	0	7.745e-05	3.54292	2	1358.63	2.27714	51.844	0
	High	KQTALVELVK	2	6	1	P02768		0	119853935	0	0.0002272	3.51435	2	1128.7	-0.183728	30.6029	1
	High	QTALVELVK	6	6	1	P02768		0	626786247	0	0.0004502	3.51285	2	1000.61	2.10998	51.2421	0
	High	ccAAADPHEcYAK	7	6	1	P02768	C1(Carbamidomethyl); C2(Carbamidomethyl); C10(Carbamidomethyl)	0	1.09391e+08	0	2.076e-08	3.50744	2	1552.6	2.92362	22.2464	0
	High	TcVADESAENcDK	6	2	1	P02768	C2(Carbamidomethyl); C11(Carbamidomethyl)	0	3.60395e+08	0	2.115e-08	3.48801	2	1498.58	-0.312811	28.3015	0
	High	YIcENQDSISSK	8	6	1	P02768	C3(Carbamidomethyl)	0	1062026005	0	8.778e-06	3.42638	2	1443.64	1.56507	37.1833	0
	High	VFDEFKPLVEEPQNLIK	2	6	1	P02768		0	96332161	0	3.211e-11	3.37115	3	2045.1	1.59244	48.3376	0
	High	LVNEVTEFAK	11	2	1	P02768		0	1597105939	0	0.0002272	3.24659	2	1149.62	0.395623	57.3275	0
	High	EccEKPLLEK	1	6	1	P02768	C2(Carbamidomethyl); C3(Carbamidomethyl)	0	1.46262e+08	0	0.0002272	3.17881	2	1305.62	0.502828	28.2524	0
	High	ccTESLVNR	7	6	1	P02768	C1(Carbamidomethyl); C2(Carbamidomethyl)	0	873666224	0	0.0003207	3.17738	2	1138.5	1.1558	39.0859	0
	High	HPYFYAPELLFFAK	3	5	1	P02768		0	2.22063e+07	0	0.0002272	3.01447	3	1742.89	0.418429	57.6101	0
	High	ETYGEMADccAK	6	2	1	P02768	C9(Carbamidomethyl); C10(Carbamidomethyl)	0	276517489	0	0.0002272	3.01273	2	1434.53	0.351226	43.0887	0
	High	SLHTLFGDK	2	2	1	P02768		0	507627568	0	0.0002784	2.87234	2	1017.54	1.81252	31.5156	0
	High	mPcAEDYLSVVLNQLcVLHEK	1	6	1	P02768	M1(Oxidation); C3(Carbamidomethyl); C16(Carbamidomethyl)	0	7.80536e+07	0	5.356e-07	2.83627	3	2534.21	-0.0433718	61.5933	0
	High	ADDKETcFAEEGKK	2	6	1	P02768	C7(Carbamidomethyl)	0	1.6799e+08	0	0.001555	2.81767	3	1627.73	0.516684	19.0689	2
	High	LDELRDEGK	1	4	1	P02768		0	4.00976e+08	0	0.0002343	2.75986	2	1074.54	1.48505	49.6476	1
	High	LcTVATLR	10	2	1	P02768	C2(Carbamidomethyl)	0	8.8403e+08	0	0.00179	2.61429	2	933.52	1.51237	53.7273	0
	High	FQNALLVR	4	6	1	P02768		0	893904106	0	0.001692	2.53123	2	960.564	1.69093	50.5602	0
	High	NEcFLQHK	7	2	1	P02768	C3(Carbamidomethyl)	0	350897254	0	0.003363	2.53034	3	1075.5	-0.519368	22.2188	0
	High	AEFAEVSK	3	6	1	P02768		0	662690240	0	0.00219	2.44181	2	880.442	1.27891	22.9982	0
	High	TYETTLEK	5	6	1	P02768		0	680861320	0	0.001942	2.43582	2	984.491	2.11766	23.2465	0
	High	AVMDDFAAFVEK	1	6	1	P02768		0	1.12886e+08	0	0.0002272	2.20815	2	1342.64	1.51725	49.0237	0
	High	VPQVSTPTLVEVSR	2	6	1	P02768		0	5.58252e+07	0	0.0002576	2.18969	2	1511.84	1.02964	58.812	0
	High	ETYGEmADccAK	1	2	1	P02768	M6(Oxidation); C9(Carbamidomethyl); C10(Carbamidomethyl)	0	1.5196e+07	0	0.0004134	0.942677	2	1450.53	2.16985	29.5304	0
	High	DDNPNLPR	9	2	1	P02768		0	913808679	0.001	0.008283	2.44004	2	940.449	0.280358	35.1643	0
	High	AAcLLPK	3	4	1	P02768	C3(Carbamidomethyl)	0	476412668	0.001	0.01356	2.40994	2	772.439	0.909221	49.1471	0
	High	DLGEENFK	6	5	1	P02768		0	3.6375e+08	0.001	0.01375	2.10878	2	951.444	2.08412	43.2282	0
	High	YLYEIAR	6	3	1	P02768		0	751964300	0.001	0.01333	1.57694	2	927.494	0.915363	46.6026	0
	High	LVAASQAALGL	3	6	1	P02768		0	1161919214	0.002	0.01612	2.57743	2	1013.6	0.91836	51.2924	0
	High	LVTDLTK	2	6	1	P02768		0	764488188	0.002	0.02161	2.08162	2	789.473	1.68179	30.9537	0
	High	LKEccEKPLLEK	1	6	1	P02768	C4(Carbamidomethyl); C5(Carbamidomethyl)	0	63967246	0.005	0.07784	1.57026	3	1546.8	1.86027	22.5911	1
P68363	Tubulin alpha-1B chain OS=Homo sapiens GN=TUBA1B PE=1 SV=1 - [TBA1B_HUMAN]	335.57	52.11	21	4	18	107	2.24777e+10	451	50.1196	5.05908
	A2	Sequence	# PSMs	# Proteins	# Protein Groups	Protein Group Accessions	Modifications	ΔCn	Area	q-Value	PEP	XCorr	Charge	MH+ [Da]	ΔM [ppm]	RT [min]	# Missed Cleavages
	High	QLFHPEQLITGKEDAANNYAR	6	23	2	P68363;Q9BQE3		0	1445339200	0	4.065e-15	7.33713	4	2415.21	1.10349	38.7685	1
	High	VGINYQPPTVVPGGDLAK	22	14	2	P68363;Q9BQE3		0	34946720930	0	6.76e-11	5.44776	3	1824.99	-0.236035	51.0512	0
	High	IHFPLATYAPVISAEK	9	12	2	P68363;Q9BQE3		0	1.84657e+09	0	1.11e-08	5.42069	3	1756.97	2.46059	63.0106	0
	High	TIGGGDDSFNTFFSETGAGK	11	17	2	P68363;Q9BQE3		0	9.77466e+09	0	4.008e-16	5.13603	2	2007.9	3.7557	62.5903	0
	High	NLDIERPTYTNLNR	15	16	2	P68363;Q9BQE3		0	2692542400	0	1.223e-06	4.64798	3	1718.88	0.622804	42.9766	0
	High	AYHEQLSVAEITNAcFEPANQMVK	1	9	1	P68363	C15(Carbamidomethyl)	0	100658024	0	4.241e-06	4.53351	3	2750.28	-3.53598	44.524	0
	High	AVFVDLEPTVIDEVR	4	12	2	P68363;Q9BQE3		0	819868499	0	8.637e-10	4.40602	2	1701.9	-2.04474	62.6389	0
	High	SIQFVDWcPTGFK	4	3	1	P68363	C8(Carbamidomethyl)	0	1173072861	0	2.246e-06	3.45596	2	1584.75	-0.129312	62.8367	0
	High	QLFHPEQLITGK	2	25	2	P68363;Q9BQE3		0	2.29215e+08	0	3.553e-07	3.38797	2	1410.77	0.651162	39.5846	0
	High	DVNAAIATIK	7	8	2	P68363;Q9BQE3		0	22711700764	0	0.0008577	3.05908	2	1015.58	1.32549	32.6797	0
	High	LISQIVSSITASLR	3	11	2	P68363;Q9BQE3		0	7.3766e+07	0	4.337e-10	2.95901	2	1487.88	0.880086	59.0925	0
	High	YMAccLLYR	2	9	2	P68363;Q9BQE3	C4(Carbamidomethyl); C5(Carbamidomethyl)	0	4.57661e+08	0	0.0002784	2.6697	2	1249.55	1.06708	62.4006	0
	High	EIIDLVLDR	4	9	2	P68363;Q9BQE3		0	1.06909e+09	0	0.0003018	2.51153	2	1085.62	1.0152	46.4406	0
	High	LSVDYGKK	7	14	2	P68363;Q9BQE3		0	6390198904	0	0.001889	2.45285	2	909.505	0.507821	55.3127	1
	High	AVcmLSNTTAIAEAWAR	1	12	1	P68363	C3(Carbamidomethyl); M4(Oxidation)	0	5.02469e+07	0	2.075e-08	2.41844	2	1880.9	1.57427	44.7834	0
	High	YmAccLLYR	1	9	2	P68363;Q9BQE3	M2(Oxidation); C4(Carbamidomethyl); C5(Carbamidomethyl)	0	636021568	0	0.0004345	2.2345	2	1265.55	-0.715771	49.3786	0
	High	GDVVPKDVNAAIATIK	2	8	2	P68363;Q9BQE3		0	1.65842e+08	0	0.0003083	2.23269	2	1610.91	-0.22039	52.8599	1
	High	AYHEQLSVAEITNAcFEPANQmVK	1	9	1	P68363	C15(Carbamidomethyl); M22(Oxidation)	0	4.84162e+07	0	0.0002783	1.70056	3	2766.29	2.86113	41.9693	0
	High	LSVDYGK	4	14	2	P68363;Q9BQE3		0	1894610133	0.002	0.01759	1.77941	2	781.41	0.902603	39.7574	0
	High	DYEEVGVDSVEGEGEEEGEEY	1	3	1	P68363		0	0	0.003	0.04258	1.17535	2	2348.91	1.30072	41.4052	0
A9Z1X7	Serine/arginine repetitive matrix protein 1 OS=Homo sapiens GN=SRRM1 PE=4 SV=1 - [A9Z1X7_HUMAN]	335	37.13	8	39	39	87	6.58452e+09	913	103.329	11.854
	A2	Sequence	# PSMs	# Proteins	# Protein Groups	Protein Group Accessions	Modifications	ΔCn	Area	q-Value	PEP	XCorr	Charge	MH+ [Da]	ΔM [ppm]	RT [min]	# Missed Cleavages
	High	AVAAAAAAAVTPAAIAAATTTLAQEEPVAAPEPK	10	4	1	A9Z1X7		0	3.44802e+09	0	4.008e-16	8.38301	3	3114.67	1.88018	53.7109	0
	High	KPPAPPSPVQSQSPSTNWSPAVPVKK	4	4	1	A9Z1X7		0	7244206828	0	4.008e-16	7.63078	4	2711.45	-0.304239	32.4175	1
	High	KETESEAEDNLDDLEK	4	4	1	A9Z1X7		0	4602831557	0	4.008e-16	6.73752	2	1864.83	0.384214	30.2496	1
	High	VKEPSVQEATSTSDILK	4	6	1	A9Z1X7		0	7032590700	0	4.481e-11	6.67019	3	1831.96	-0.374363	33.0211	1
	High	KPPAPPSPVQSQSPSTNWSPAVPVK	4	4	1	A9Z1X7		0	3737968750	0	4.008e-16	6.11623	3	2583.36	1.41033	35.5315	0
	High	KETESEAEDNLDDLEKHLR	2	4	1	A9Z1X7		0	5.57995e+08	0	2.462e-07	5.80139	5	2271.08	0.9203	38.6107	2
	High	KVELSESEEDKGGK	4	5	1	A9Z1X7		0	3.92146e+09	0	3.665e-12	5.56799	3	1534.76	-0.699303	17.4047	2
	High	HRPSPPATPPPK	4	4	1	A9Z1X7		0	2291780980	0	1.441e-07	5.54058	3	1281.71	2.36591	16.7552	0
	High	EKAVAAAAAAAVTPAAIAAATTTLAQEEPVAAPEPK	4	4	1	A9Z1X7		0	206747367	0	2.601e-15	5.45899	3	3371.81	2.06359	52.3645	1
	High	GTSAEQDNRFSNK	5	5	1	A9Z1X7		0	1218530186	0	5.38e-09	4.446	2	1453.67	0.253487	17.3169	1
	High	VNLEVIKPWITK	3	7	1	A9Z1X7		0	3656792535	0	3.991e-08	4.4251	3	1439.86	1.1191	44.1408	0
	High	SSASLSGSSSSSSSSR	3	5	1	A9Z1X7		0	1.24942e+09	0	6.464e-13	4.19331	2	1460.65	1.04559	15.5603	0
	High	EPSVQEATSTSDILK	1	6	1	A9Z1X7		0	371241950	0	1.258e-10	3.92842	2	1604.8	0.531151	34.5111	0
	High	APQTSSSPPPVR	2	5	1	A9Z1X7		0	2585078528	0	0.0002272	3.74431	2	1223.64	1.24268	18.5812	0
	High	APQTSSSPPPVRR	1	5	1	A9Z1X7		0	3912826928	0	0.0001175	3.6625	3	1379.74	-0.00251916	17.2593	1
	High	SPSPAPPPRR	2	5	1	A9Z1X7		0	593490496	0	0.0002272	3.55476	3	1061.59	0.465475	15.8316	1
	High	RSPSPAPPPR	1	5	1	A9Z1X7		0	792487888	0	0.0009179	3.40654	2	1061.59	0.478141	16.2428	1
	High	AASPSPQSVRR	1	4	1	A9Z1X7		0	129765188	0	0.001775	3.25365	3	1155.62	-0.442309	16.8639	1
	High	KAASPSPQSVR	1	4	1	A9Z1X7		0	315415376	0	0.0002743	3.19743	2	1127.62	0.601214	16.1059	1
	High	QSPSPSTRPIR	1	4	1	A9Z1X7		0	2.57859e+09	0	0.00271	3.17485	3	1225.66	-0.109992	18.0707	0
	High	EKTPELPEPSVK	2	6	1	A9Z1X7		0	8.19935e+08	0	0.0002272	3.11277	2	1353.73	0.383237	27.9424	1
	High	mAAADSVQQR	1	5	1	A9Z1X7	M1(Oxidation)	0	391302883	0	0.0002272	3.08797	2	1092.51	0.675167	15.7746	0
	High	MAAADSVQQR	1	5	1	A9Z1X7		0	1.60973e+08	0	0.0002272	3.06264	2	1076.52	-0.0695877	18.7025	0
	High	TPELPEPSVK	2	6	1	A9Z1X7		0	897404704	0	0.0002272	3.02769	2	1096.59	0.136191	30.2689	0
	High	AASPSPQSVR	1	4	1	A9Z1X7		0	2925214019	0	0.000314	2.73514	2	999.523	0.738624	18.1243	0
	High	DKEEKESSR	1	6	1	A9Z1X7		0	3.1956e+08	0	0.001975	2.60184	2	1107.53	-0.619544	12.3578	2
	High	SPSPAPPPR	1	5	1	A9Z1X7		0	2674331473	0	0.0004801	2.53895	2	905.484	0.408912	17.4359	0
	High	RWQSPVTK	1	3	1	A9Z1X7		0	148580064	0	0.001369	2.4805	2	1001.55	0.781881	21.9462	1
	High	SVSGSPEPAAK	1	4	1	A9Z1X7		0	5476767858	0	0.004149	2.41945	2	1029.52	1.06175	16.0442	0
	High	YSPSPPPK	2	5	1	A9Z1X7		0	930066008	0	0.002329	2.38983	2	872.453	2.1093	18.4642	0
	High	QDEDKDKR	1	6	1	A9Z1X7		0	94801064	0	0.001807	2.36235	2	1033.49	-0.273941	12.2936	2
	High	RTPTPPPR	1	5	1	A9Z1X7		0	350126820	0	0.001716	2.2005	2	921.528	1.34153	15.4128	1
	High	ESPSPAPKPR	1	5	1	A9Z1X7		0	1.68058e+08	0	0.0003957	2.1379	2	1065.57	1.3577	18.3516	0
	High	TPTPPPR	1	5	1	A9Z1X7		0	480013176	0.001	0.01467	2.43605	2	765.426	0.399096	16.4731	0
	High	VSVSPGR	1	5	1	A9Z1X7		0	937586438	0.002	0.01673	2.31239	2	701.395	1.89913	16.6971	0
	High	HSPTPQQSNR	3	5	1	A9Z1X7		0	155926990	0.002	0.02329	1.61697	2	1151.56	0.620466	32.2661	0
	High	FAEcLEK	2	5	1	A9Z1X7	C4(Carbamidomethyl)	0	1.25489e+08	0.002	0.01954	1.56038	2	896.419	1.00479	41.6484	0
	High	RTPSPPPR	1	5	1	A9Z1X7		0	150691244	0.006	0.08708	2.11973	2	907.512	1.3898	15.363	1
	High	TASPPPPPKR	1	5	1	A9Z1X7		0	5.73853e+07	0.007	0.1004	1.50722	2	1047.6	0.738083	16.305	1
	High	YSPSPPPKR	1	5	1	A9Z1X7		0	40007159	0.009	0.1438	2.08512	3	1028.55	0.69313	17.0206	1
J3QR09	Ribosomal protein L19 OS=Homo sapiens GN=RPL19 PE=3 SV=1 - [J3QR09_HUMAN]	333.042	55.44	18	20	21	117	4.90066e+09	193	23.1201	11.4731
	A2	Sequence	# PSMs	# Proteins	# Protein Groups	Protein Group Accessions	Modifications	ΔCn	Area	q-Value	PEP	XCorr	Charge	MH+ [Da]	ΔM [ppm]	RT [min]	# Missed Cleavages
	High	KVWLDPNETNEIANANSR	13	4	1	J3QR09		0	7509258459	0	3.809e-11	5.92008	3	2071.02	1.512	62.1534	1
	High	VWLDPNETNEIANANSR	20	4	1	J3QR09		0	2.36297e+09	0	8.765e-11	4.93242	3	1942.93	1.73698	50.4173	0
	High	LQAKKEEIIK	3	3	1	J3QR09		0	510673348	0	0.0002758	4.37204	3	1199.74	2.80864	62.9536	2
	High	KKLLADQAEAR	1	3	1	J3QR09		0	323512922	0	0.0002543	4.16262	3	1242.72	2.67234	62.9028	2
	High	KLIKDGLIIR	1	4	1	J3QR09		0	1.56034e+08	0	0.0002272	3.96305	3	1168.78	4.21388	63.0734	2
	High	KLLADQAEAR	2	3	1	J3QR09		0	6.09203e+08	0	0.0002272	3.43739	2	1114.62	1.48503	32.602	1
	High	KKVWLDPNETNEIANANSR	1	4	1	J3QR09		0	93183054	0	0.0002272	3.43381	3	2199.12	0.314074	45.9628	2
	High	KPVTVHSR	3	4	1	J3QR09		0	2878445897	0	0.0002801	3.33436	3	923.543	0.44866	17.9206	0
	High	TLSKEEETKK	4	3	1	J3QR09		0	1.32043e+09	0	0.00037	3.2282	3	1192.64	2.03919	15.9208	2
	High	LIKDGLIIR	5	4	1	J3QR09		0	358800986	0	0.0005795	3.16244	3	1040.68	0.303888	46.0981	1
	High	LLADQAEAR	7	3	1	J3QR09		0	2513404096	0	0.0004627	2.99993	2	986.528	1.24405	36.993	0
	High	LLADQAEARR	9	3	1	J3QR09		0	1.15729e+09	0	0.0006602	2.88601	3	1142.63	1.60984	25.1617	1
	High	TLSKEEETK	4	3	1	J3QR09		0	4.31406e+08	0	0.001769	2.67825	3	1064.55	3.88926	23.1592	1
	High	ILmEHIHK	4	3	1	J3QR09	M3(Oxidation)	0	1.66276e+08	0	0.001159	2.29719	2	1036.56	0.925055	27.0948	0
	High	KLLADQAEARR	1	3	1	J3QR09		0	1.35166e+08	0.001	0.01423	2.87463	3	1270.73	2.40875	62.9638	2
	High	HMYHSLYLK	1	3	1	J3QR09		0	7.12632e+07	0.001	0.009774	2.60808	3	1191.6	3.19565	51.9472	0
	High	KGTANAR	4	4	1	J3QR09		0	4314268340	0.002	0.01834	3.09339	2	717.401	0.515792	12.526	1
	High	KEEIIK	9	18	2	F2Z388;J3QR09		0	2.75228e+09	0.002	0.02195	3.01919	2	759.462	1.18689	58.4892	1
	High	LASSVLR	8	4	1	J3QR09		0	1.76241e+09	0.002	0.02416	2.46523	2	745.457	0.915846	49.0703	0
	High	ILMEHIHK	1	3	1	J3QR09		0	0	0.002	0.01788	2.03287	3	1020.57	0.90768	40.4246	0
	High	VKGNVFK	5	3	1	J3QR09		0	642599404	0.003	0.03909	2.24595	2	791.48	3.34538	30.2404	1
	High	DGLIIR	11	6	1	J3QR09		0	1.17736e+09	0.004	0.06244	1.89165	2	686.421	1.88471	52.1322	0
O60506	Heterogeneous nuclear ribonucleoprotein Q OS=Homo sapiens GN=SYNCRIP PE=1 SV=2 - [HNRPQ_HUMAN]	332.978	39.49	6	16	24	105	1.08835e+10	623	69.5596	8.5874
	A2	Sequence	# PSMs	# Proteins	# Protein Groups	Protein Group Accessions	Modifications	ΔCn	Area	q-Value	PEP	XCorr	Charge	MH+ [Da]	ΔM [ppm]	RT [min]	# Missed Cleavages
	High	VAEKLDEIYVAGLVAHSDLDER	2	5	1	O60506		0	260968200	0	4.008e-16	6.85235	3	2442.27	5.69084	63.0816	1
	High	YGGPPPDSVYSGQQPSVGTEIFVGK	11	5	1	O60506		0	612716990	0	3.72e-13	6.34522	3	2566.25	0.815119	62.1381	0
	High	TGYTLDVTTGQRK	7	9	2	O60506;O43390		0	119508674	0	7.523e-11	5.19745	3	1439.75	1.78343	60.591	1
	High	GFcFLEYEDHKTAAQAR	1	3	1	O60506	C3(Carbamidomethyl)	0	1.1247e+08	0	6.695e-14	4.96572	3	2042.95	5.93194	63.0897	1
	High	LKDYAFIHFDERDGAVK	2	5	1	O60506		0	95262073	0	3.883e-07	4.76814	3	2024.04	5.59081	63.176	2
	High	KADGYNQPDSK	9	8	2	O60506;O43390		0	1556100429	0	1.39e-08	4.42361	2	1222.57	1.77313	28.9167	1
	High	VADSSKGPDEAK	5	5	1	O60506		0	0	0	3.673e-08	4.19143	2	1203.59	1.42936	27.0409	1
	High	NLANTVTEEILEK	6	5	1	O60506		0	1336326424	0	1.594e-08	4.1657	2	1473.78	-0.574834	61.1121	0
	High	DSDLSHVQNK	6	5	1	O60506		0	3382669354	0	3.461e-05	4.15944	2	1142.55	1.55482	31.6335	0
	High	AFSQFGKLER	3	5	1	O60506		0	1.89786e+08	0	0.0002272	3.85215	3	1182.63	2.79562	62.9997	1
	High	DLFEDELVPLFEK	2	6	1	O60506		0	297141981	0	5.004e-08	3.80986	2	1593.81	2.44073	62.9737	0
	High	TGYTLDVTTGQR	10	9	2	O60506;O43390		0	1.54208e+10	0	5.635e-07	3.76334	2	1311.66	1.78118	46.0232	0
	High	KYGGPPPDSVYSGQQPSVGTEIFVGK	1	5	1	O60506		0	3.74708e+07	0	0.0002454	3.27796	3	2694.35	1.96838	40.0145	1
	High	LYNNHEIR	8	5	1	O60506		0	0	0	0.0007777	3.14974	3	1058.54	0.627736	62.03	0
	High	LmmDPLTGLNR	4	5	1	O60506	M2(Oxidation); M3(Oxidation)	0	1.04422e+08	0	0.0002272	2.96622	2	1292.64	1.16058	53.0078	0
	High	GYAFVTFcTK	1	5	1	O60506	C8(Carbamidomethyl)	0	198239396	0	0.0002901	2.88791	2	1193.57	0.895551	49.4485	0
	High	GFcFLEYEDHK	3	11	2	O60506;O43390	C3(Carbamidomethyl)	0	1.27586e+08	0	0.0002272	2.81849	2	1444.63	3.67609	63.0303	0
	High	EQILEEFSK	3	5	1	O60506		0	0	0	0.0004601	2.6996	2	1122.57	0.992327	59.4625	0
	High	AIEALKEFNEDGALAVLQQFKDSDLSHVQNK	1	5	1	O60506		0	138400984	0	0.001818	2.57661	4	3457.77	3.72973	63.1059	2
	High	AGPIWDLR	3	10	2	O60506;O43390		0	6.28478e+08	0	0.003596	2.55151	2	927.506	1.59659	62.9305	0
	High	LFVGSIPK	8	11	2	O60506;O43390		0	1.35994e+09	0	0.00525	2.0655	2	860.524	0.465253	61.9294	0
	High	ADGYNQPDSK	3	8	2	O60506;O43390		0	315816780	0	0.0006344	1.84036	2	1094.48	1.08775	22.2682	0
	High	EAAQEAVK	4	10	2	O60506;O43390		0	13539635581	0.001	0.009437	2.72293	2	845.437	0.59722	25.1612	0
	High	AFSQFGK	2	5	1	O60506		0	3.69014e+09	0.005	0.07813	1.92258	2	784.4	1.63405	45.6534	0
Q9BQE3	Tubulin alpha-1C chain OS=Homo sapiens GN=TUBA1C PE=1 SV=1 - [TBA1C_HUMAN]	331.522	46.55	19	3	17	105	2.24777e+10	449	49.8635	5.09717
	A2	Sequence	# PSMs	# Proteins	# Protein Groups	Protein Group Accessions	Modifications	ΔCn	Area	q-Value	PEP	XCorr	Charge	MH+ [Da]	ΔM [ppm]	RT [min]	# Missed Cleavages
	High	QLFHPEQLITGKEDAANNYAR	6	23	2	P68363;Q9BQE3		0	1445339200	0	4.065e-15	7.33713	4	2415.21	1.10349	38.7685	1
	High	VGINYQPPTVVPGGDLAK	22	14	2	P68363;Q9BQE3		0	34946720930	0	6.76e-11	5.44776	3	1824.99	-0.236035	51.0512	0
	High	IHFPLATYAPVISAEK	9	12	2	P68363;Q9BQE3		0	1.84657e+09	0	1.11e-08	5.42069	3	1756.97	2.46059	63.0106	0
	High	TIGGGDDSFNTFFSETGAGK	11	17	2	P68363;Q9BQE3		0	9.77466e+09	0	4.008e-16	5.13603	2	2007.9	3.7557	62.5903	0
	High	NLDIERPTYTNLNR	15	16	2	P68363;Q9BQE3		0	2692542400	0	1.223e-06	4.64798	3	1718.88	0.622804	42.9766	0
	High	AVFVDLEPTVIDEVR	4	12	2	P68363;Q9BQE3		0	819868499	0	8.637e-10	4.40602	2	1701.9	-2.04474	62.6389	0
	High	AVcmLSNTTAVAEAWAR	1	2	1	Q9BQE3	C3(Carbamidomethyl); M4(Oxidation)	0	5.29386e+07	0	8.134e-09	3.77381	2	1866.89	1.86103	56.3712	0
	High	TIQFVDWcPTGFK	4	11	1	Q9BQE3	C8(Carbamidomethyl)	0	651288389	0	5.136e-06	3.4171	2	1598.77	-0.143816	62.6459	0
	High	QLFHPEQLITGK	2	25	2	P68363;Q9BQE3		0	2.29215e+08	0	3.553e-07	3.38797	2	1410.77	0.651162	39.5846	0
	High	DVNAAIATIK	7	8	2	P68363;Q9BQE3		0	22711700764	0	0.0008577	3.05908	2	1015.58	1.32549	32.6797	0
	High	LISQIVSSITASLR	3	11	2	P68363;Q9BQE3		0	7.3766e+07	0	4.337e-10	2.95901	2	1487.88	0.880086	59.0925	0
	High	YMAccLLYR	2	9	2	P68363;Q9BQE3	C4(Carbamidomethyl); C5(Carbamidomethyl)	0	4.57661e+08	0	0.0002784	2.6697	2	1249.55	1.06708	62.4006	0
	High	EIIDLVLDR	4	9	2	P68363;Q9BQE3		0	1.06909e+09	0	0.0003018	2.51153	2	1085.62	1.0152	46.4406	0
	High	LSVDYGKK	7	14	2	P68363;Q9BQE3		0	6390198904	0	0.001889	2.45285	2	909.505	0.507821	55.3127	1
	High	YmAccLLYR	1	9	2	P68363;Q9BQE3	M2(Oxidation); C4(Carbamidomethyl); C5(Carbamidomethyl)	0	636021568	0	0.0004345	2.2345	2	1265.55	-0.715771	49.3786	0
	High	GDVVPKDVNAAIATIK	2	8	2	P68363;Q9BQE3		0	1.65842e+08	0	0.0003083	2.23269	2	1610.91	-0.22039	52.8599	1
	High	LSVDYGK	4	14	2	P68363;Q9BQE3		0	1894610133	0.002	0.01759	1.77941	2	781.41	0.902603	39.7574	0
	High	DYEEVGADSADGEDEGEEY	1	2	1	Q9BQE3		0	110250086	0.004	0.06053	1.65364	2	2078.75	1.70996	36.2798	0
P15880	40S ribosomal protein S2 OS=Homo sapiens GN=RPS2 PE=1 SV=2 - [RS2_HUMAN]	331.232	60.41	9	21	22	139	6.03352e+10	293	31.3046	10.2427
	A2	Sequence	# PSMs	# Proteins	# Protein Groups	Protein Group Accessions	Modifications	ΔCn	Area	q-Value	PEP	XCorr	Charge	MH+ [Da]	ΔM [ppm]	RT [min]	# Missed Cleavages
	High	AFVAIGDYNGHVGLGVK	8	6	1	P15880		0	6.08898e+08	0	1.962e-13	4.9976	3	1716.91	0.0193394	61.046	0
	High	SPYQEFTDHLVK	13	3	1	P15880		0	2147994634	0	7.873e-09	4.67196	2	1463.72	1.19423	58.9303	0
	High	TYSYLTPDLWKETVFTK	1	3	1	P15880		0	391676106	0	1.994e-12	4.25031	3	2092.07	2.90003	62.9934	1
	High	IGKPHTVPcK	8	5	1	P15880	C9(Carbamidomethyl)	0	1355452024	0	0.0003613	3.71025	3	1136.63	2.32713	62.996	0
	High	IGKPHTVPcKVTGR	1	5	1	P15880	C9(Carbamidomethyl)	0	1.64408e+08	0	0.0002377	3.60108	4	1549.87	4.93913	63.1066	1
	High	GcTATLGNFAK	14	3	1	P15880	C2(Carbamidomethyl)	0	28317791421	0	0.0003018	3.31845	2	1139.55	2.0475	39.8094	0
	High	cSKEVATAIR	3	6	1	P15880	C1(Carbamidomethyl)	0	1.73656e+08	0	0.001818	3.17547	3	1134.59	0.543468	22.7778	1
	High	TYSYLTPDLWK	3	3	1	P15880		0	1014420868	0	0.0002272	3.05517	2	1386.7	1.58167	60.5652	0
	High	LLmmAGIDDcYTSAR	2	5	1	P15880	M3(Oxidation); M4(Oxidation); C10(Carbamidomethyl)	0	272554772	0	2.022e-11	3.04562	2	1748.77	0.215751	53.3211	0
	High	GTGIVSAPVPK	19	6	1	P15880		0	1.11549e+11	0	0.001128	2.96575	2	1025.6	1.56224	27.0214	0
	High	LSIVPVRR	8	6	1	P15880		0	529754363	0	0.004648	2.90878	3	939.61	0.623077	27.2187	1
	High	VSVQRTQAPAVATT	1	3	1	P15880		0	4.40539e+08	0	0.0002986	2.79871	2	1428.78	1.61201	38.859	1
	High	ATFDAISK	14	3	1	P15880		0	9.84107e+09	0	0.003665	2.5008	2	852.447	1.44759	28.3903	0
	High	GTGIVSAPVPKK	2	6	1	P15880		0	54235332	0	0.002	2.46919	3	1153.7	1.48355	28.0162	1
	High	SLEEIYLFSLPIK	1	7	1	P15880		0	1.40296e+08	0	7.22e-05	2.37086	2	1551.87	1.84763	57.286	0
	High	cGSVLVR	10	6	1	P15880	C1(Carbamidomethyl)	0	41139050882	0.001	0.01137	2.75615	2	790.426	2.05009	45.6925	0
	High	LSIVPVR	4	6	1	P15880		0	543942524	0.001	0.01278	2.22108	2	783.509	0.667009	31.8918	0
	High	GAIILAK	9	6	1	P15880		0	8027102775	0.001	0.01251	1.9612	2	685.461	1.0826	54.6651	0
	High	EVATAIR	8	6	1	P15880		0	6.90271e+09	0.002	0.02427	2.13515	2	759.437	1.43266	23.5128	0
	High	LIPAPR	6	10	2	P15880;Q86UK7-2		0	1.28577e+09	0.005	0.07756	1.6185	2	666.431	1.51763	39.5353	0
	High	ETVFTK	3	3	1	P15880		0	4.47564e+08	0.007	0.1068	1.53959	2	724.388	0.013171	22.9169	0
	High	IMPVQK	1	6	1	P15880		0	0	0.009	0.1433	1.54375	2	715.421	5.56014	43.239	0
P12236	ADP/ATP translocase 3 OS=Homo sapiens GN=SLC25A6 PE=1 SV=4 - [ADT3_HUMAN]	325.489	59.73	3	7	23	136	1.06368e+10	298	32.8452	9.74463
	A2	Sequence	# PSMs	# Proteins	# Protein Groups	Protein Group Accessions	Modifications	ΔCn	Area	q-Value	PEP	XCorr	Charge	MH+ [Da]	ΔM [ppm]	RT [min]	# Missed Cleavages
	High	VKLLLQVQHASK	14	5	2	P05141;P12236		0	1.93898e+08	0	8.278e-08	4.94138	3	1363.84	1.31532	52.7319	1
	High	DFLAGGIAAAISK	5	2	1	P12236		0	6.49286e+08	0	3.388e-06	3.37977	2	1233.69	2.21267	46.9229	0
	High	YFPTQALNFAFKDK	3	6	2	P05141;P12236		0	4.0051e+08	0	1.062e-06	3.37749	3	1689.86	0.601137	46.3043	1
	High	LLLQVQHASK	26	5	2	P05141;P12236		0	6401761589	0	0.0002272	3.1242	2	1136.68	3.73686	54.6654	0
	High	DEGGKAFFK	2	2	2	P05141;P12236		0	1091461368	0	0.0004096	3.08065	2	998.495	0.873766	30.8105	1
	High	YFPTQALNFAFKDKYK	1	6	2	P05141;P12236		0	3.39212e+07	0	0.0002799	2.9922	4	1981.03	6.53166	63.1219	2
	High	TAVAPIER	11	6	2	P05141;P12236		0	1.31033e+10	0	0.001633	2.91783	2	856.49	1.01494	23.7384	0
	High	AAYFGVYDTAK	8	3	1	P12236		0	1670494809	0	0.0002272	2.82649	2	1205.59	1.65037	40.6328	0
	High	IFRDEGGK	1	1	1	P12236		0	364401510	0	0.001753	2.73019	2	921.481	2.66912	20.0065	1
	High	KIFRDEGGK	1	1	1	P12236		0	261739336	0	0.0003076	2.63216	2	1049.58	1.4136	23.5391	2
	High	QIFLGGVDK	5	3	2	P05141;P12236		0	5.40486e+08	0	0.0009897	2.61566	2	976.548	1.67719	60.6825	0
	High	YFAGNLASGGAAGATSLcFVYPLDFAR	2	4	1	P12236	C18(Carbamidomethyl)	0	1.58717e+08	0	0.0002272	2.52546	3	2796.35	1.11017	57.9416	0
	High	YFPTQALNFAFK	6	6	2	P05141;P12236		0	4443733127	0	0.0002522	2.33957	2	1446.75	2.59038	62.9671	0
	High	EQGVLSFWR	2	3	2	P05141;P12236		0	2971622517	0	0.0008295	2.29963	2	1121.57	0.896418	46.3016	0
	High	GMGGAFVLVLYDELKK	1	3	2	P12236;P05141		0	1.56328e+07	0	0.001648	1.84903	3	1739.94	1.65294	58.4209	1
	High	GNLANVIR	15	6	2	P05141;P12236		0	1.20939e+10	0.001	0.01176	2.77048	2	856.502	1.79935	39.264	0
	High	EFRGLGDcLVK	2	2	2	P05141;P12236	C8(Carbamidomethyl)	0	343565727	0.001	0.014	2.67442	3	1293.66	1.79027	48.4573	1
	High	GAWSNVLR	6	3	2	P05141;P12236		0	5834080011	0.001	0.01396	2.34249	2	902.486	1.66774	41.7253	0
	High	GLGDcLVK	14	2	2	P05141;P12236	C5(Carbamidomethyl)	0	6.71329e+09	0.001	0.008629	1.87702	2	861.451	0.876263	50.5193	0
	High	GmGGAFVLVLYDELKK	1	3	2	P05141;P12236	M2(Oxidation)	0	1.8767e+07	0.001	0.007207	1.52718	3	1755.94	1.68351	53.5939	1
	High	TRLAADVGK	3	5	2	P05141;P12236		0	6.05198e+07	0.002	0.01931	2.63977	3	930.537	0.673125	51.2196	1
	High	LAADVGK	5	5	2	P05141;P12236		0	2255845224	0.003	0.04312	2.10056	2	673.388	0.0382423	30.4851	0
	High	GIVDcIVR	1	2	1	P12236	C5(Carbamidomethyl)	0	290197900	0.003	0.03498	1.43487	2	931.506	3.36639	61.2457	0
	High	IFRDEGGKAFFK	1	1	1	P12236		0	9.36432e+06	0.005	0.07573	2.04817	3	1414.75	-0.0246905	61.2805	2
O00411	DNA-directed RNA polymerase, mitochondrial OS=Homo sapiens GN=POLRMT PE=1 SV=2 - [RPOM_HUMAN]	318.984	47.07	5	44	44	97	1.95983e+09	1230	138.532	8.98291
	A2	Sequence	# PSMs	# Proteins	# Protein Groups	Protein Group Accessions	Modifications	ΔCn	Area	q-Value	PEP	XCorr	Charge	MH+ [Da]	ΔM [ppm]	RT [min]	# Missed Cleavages
	High	GcPQLGVPAPPSEAPQPPEAHLPHSAAPAR	5	1	1	O00411	C2(Carbamidomethyl)	0	2.60912e+09	0	4.008e-16	7.68902	4	3036.51	1.2468	35.1206	0
	High	ASDPAAYVSHLPVHQDGScNGLQHYAALGR	2	1	1	O00411	C19(Carbamidomethyl)	0	2.33617e+08	0	4.008e-16	7.06434	5	3191.51	0.488254	39.7033	0
	High	ETLQAVPKPGAFDLEQVKR	2	2	1	O00411		0	811364026	0	7.259e-16	6.2913	4	2126.16	0.345359	37.3122	1
	High	QIGGGIQSITYTHNGDISR	3	1	1	O00411		0	609666185	0	1.477e-15	6.17174	3	2017.01	0.35741	33.4871	0
	High	LSLDVEQAPSGQHSQAQLSGQQQR	2	2	1	O00411		0	1526674164	0	4.008e-16	6.09282	3	2592.28	0.320333	31.1664	0
	High	DSVGAASVNLEPSDVPQDVYSGVAAQVEVFR	2	1	1	O00411		0	8.09116e+07	0	2.682e-12	5.27928	3	3205.57	1.8988	62.5218	0
	High	NVQQIGILKPHPAYVQLLEK	3	1	1	O00411		0	8.71779e+08	0	3.25e-14	5.22278	3	2288.31	0.477435	42.5201	0
	High	LLQEAPGKLSLDVEQAPSGQHSQAQLSGQQQR	3	2	1	O00411		0	2.16984e+08	0	2.459e-05	4.86906	4	3428.76	1.99967	51.9431	1
	High	VSGQVQALQNHYR	2	1	1	O00411		0	915711876	0	1.034e-10	4.8121	2	1499.77	0.337975	26.5931	0
	High	TYPcPPHFNHLGSDVAR	4	1	1	O00411	C4(Carbamidomethyl)	0	802786849	0	3.473e-14	4.59473	4	1967.92	0.101817	32.4422	0
	High	VKPTFSLPPQLPPPVNTSK	7	2	1	O00411		0	380160834	0	0.000173	4.35407	3	2047.16	0.772374	39.1142	0
	High	VcVVSVEKPTLPSK	3	2	1	O00411	C2(Carbamidomethyl)	0	1326505880	0	0.0002272	4.15477	3	1542.86	-0.166718	38.8772	0
	High	LPEcGSGDGSLQPPR	2	2	1	O00411	C4(Carbamidomethyl)	0	607120768	0	4.453e-11	4.07259	2	1569.73	0.186309	28.2558	0
	High	QYWEELGAPEALR	3	1	1	O00411		0	6.92528e+08	0	1.241e-09	3.96883	2	1561.77	0.764115	43.8923	0
	High	VAQVLEGFITR	2	1	1	O00411		0	1743695315	0	3.62e-06	3.92879	2	1232.7	0.449162	43.3037	0
	High	YLcLLASDAEVPEPcLPR	5	1	1	O00411	C3(Carbamidomethyl); C15(Carbamidomethyl)	0	316266858	0	1.575e-06	3.91759	2	2103.03	0.0831103	60.8037	0
	High	LHSEPILQDLSR	7	2	1	O00411		0	921078541	0	0.0002272	3.84627	3	1407.76	-0.117928	36.1498	0
	High	QLQAESVSEVVVNRVDVAR	1	2	1	O00411		0	2.25715e+08	0	1.429e-05	3.8176	3	2098.13	1.28281	56.0032	1
	High	QAPESPWEEQLAR	3	2	1	O00411		0	1474569140	0	0.0002272	3.70002	3	1540.74	1.29919	37.6689	0
	High	KYLcLLASDAEVPEPcLPR	1	1	1	O00411	C4(Carbamidomethyl); C16(Carbamidomethyl)	0	2.48422e+08	0	1.875e-06	3.60059	3	2231.13	3.84778	44.562	1
	High	AIQHWLTESAR	4	1	1	O00411		0	1173319524	0	0.0002272	3.57446	2	1311.68	1.12151	31.3422	0
	High	LVPVLYHVYSFR	2	1	1	O00411		0	5.43497e+08	0	1.24e-06	3.53778	3	1492.84	3.73301	45.1397	0
	High	QDQDAGTIER	1	2	1	O00411		0	876117052	0	0.0002556	3.4034	2	1132.52	0.89365	18.1256	0
	High	IHLVNLTGLK	2	1	1	O00411		0	2.04416e+08	0	0.003102	3.32097	3	1107.69	1.02787	37.8468	0
	High	VLDLVLQLFQAK	1	1	1	O00411		0	9.68418e+07	0	1.454e-07	3.22408	2	1386.84	0.643248	60.2758	0
	High	QTVmTVVYGVTR	1	1	1	O00411	M4(Oxidation)	0	104445474	0	0.0002783	3.12934	2	1369.71	-0.313528	33.2408	0
	High	LSLAQHLR	2	1	1	O00411		0	704276979	0	0.001095	2.91072	2	937.559	1.27593	26.5135	0
	High	TLRDQWEK	2	1	1	O00411		0	3.98625e+08	0	0.002452	2.88328	2	1075.55	1.71813	23.3459	1
	High	ILEASQLKETLQAVPKPGAFDLEQVKR	1	2	1	O00411		0	73511921	0	0.000351	2.71304	5	3008.69	4.98893	47.4066	2
	High	DWGHVELLEVLQAR	1	1	1	O00411		0	15983968	0	0.0002784	2.70445	3	1664.88	1.47973	53.5154	0
	High	SLQEMFSGTR	1	1	1	O00411		0	2.08478e+08	0	0.0004437	2.68011	2	1155.55	1.55943	37.6254	0
	High	EQPWPLPVQMELGK	1	1	1	O00411		0	1.94129e+08	0	1.932e-05	2.55455	2	1651.85	-0.496313	49.7845	0
	High	QLHMELASR	2	2	1	O00411		0	131644135	0	0.005494	2.55394	2	1084.56	1.65971	26.7135	0
	High	TLQcLFEK	2	2	1	O00411	C4(Carbamidomethyl)	0	2.78567e+08	0	0.001812	2.43875	2	1038.53	2.3228	45.1024	0
	High	mLLQVLQALPAQGESFTTLAR	1	1	1	O00411	M1(Oxidation)	0	2.43487e+07	0	0.000285	2.40683	3	2303.25	1.88006	54.9396	0
	High	DAGLTPDLLSYAAALQcMGR	2	1	1	O00411	C17(Carbamidomethyl)	0	3.88932e+07	0	2.296e-07	2.39183	2	2123.03	0.840465	59.0269	0
	High	DATPVPcGR	1	2	1	O00411	C7(Carbamidomethyl)	0	2.24679e+08	0	0.0008189	2.28501	2	972.456	-0.775407	21.1552	0
	High	VFWLPHNMDFR	1	1	1	O00411		0	2.15277e+07	0	0.001416	1.67812	3	1461.71	0.88961	48.7349	0
	High	IHLVNLTGLKK	1	1	1	O00411		0	4.90732e+07	0.001	0.01191	2.49788	3	1235.78	0.353916	32.6636	1
	High	ILEASQLK	1	2	1	O00411		0	1.0327e+09	0.001	0.008693	2.01217	2	901.538	2.40909	26.6306	0
	High	FcSEPQK	1	2	1	O00411	C2(Carbamidomethyl)	0	4.12121e+08	0.001	0.01325	1.91668	2	895.4	2.19184	17.0711	0
	High	LHLPLK	2	3	1	O00411		0	450855150	0.005	0.07625	2.0168	2	720.478	1.483	28.0078	0
	High	LQIEKR	1	2	1	O00411		0	1.51681e+08	0.006	0.08732	1.80158	2	786.484	0.868444	17.0031	1
	High	EVYEGR	1	1	1	O00411		0	1.85719e+08	0.009	0.1438	1.4695	2	752.359	2.23974	16.7362	0
O00571	ATP-dependent RNA helicase DDX3X OS=Homo sapiens GN=DDX3X PE=1 SV=3 - [DDX3X_HUMAN]	315.33	49.09	14	33	33	117	4.48608e+09	662	73.198	7.18115
	A2	Sequence	# PSMs	# Proteins	# Protein Groups	Protein Group Accessions	Modifications	ΔCn	Area	q-Value	PEP	XCorr	Charge	MH+ [Da]	ΔM [ppm]	RT [min]	# Missed Cleavages
	High	HVINFDLPSDIEEYVHR	1	4	1	O00571		0	79565367	0	6.653e-09	5.68096	3	2083.04	6.61525	63.0863	0
	High	VRPcVVYGGADIGQQIR	2	4	1	O00571	C4(Carbamidomethyl)	0	199783081	0	4.158e-11	5.11721	3	1887.99	2.20292	45.0249	0
	High	VGNLGLATSFFNER	4	2	1	O00571		0	840919182	0	5.03e-10	4.69405	2	1524.78	-0.577536	62.6347	0
	High	LEQELFSGGNTGINFEK	1	7	1	O00571		0	312229265	0	3.756e-12	4.32388	2	1882.92	1.83606	43.0469	0
	High	DYRQSSGASSSSFSSSR	1	2	1	O00571		0	266149245	0	4.496e-06	4.19824	3	1795.79	1.59885	41.3289	1
	High	QSSGASSSSFSSSR	7	2	1	O00571		0	2.6152e+09	0	8.462e-10	4.0933	2	1361.59	0.268764	29.8059	0
	High	DREEALHQFR	2	4	1	O00571		0	377670376	0	0.0002272	4.06437	3	1300.64	-0.0818627	23.8457	1
	High	SPILVATAVAAR	8	4	1	O00571		0	2159573460	0	2.528e-07	4.02732	2	1168.71	1.86321	62.7416	0
	High	KQYPISLVLAPTR	1	4	1	O00571		0	1.35761e+08	0	0.0001975	3.93071	3	1485.88	-0.830264	40.2918	1
	High	ELAVQIYEEAR	2	4	1	O00571		0	84076065	0	0.0001257	3.9075	2	1320.68	4.18179	62.7691	0
	High	GcHLLVATPGR	3	4	1	O00571	C2(Carbamidomethyl)	0	6.97156e+08	0	0.001746	3.86265	3	1180.63	0.610346	26.5998	0
	High	VGSTSENITQK	7	4	1	O00571		0	5474741048	0	0.0002272	3.80713	2	1163.59	0.172226	30.3315	0
	High	ELAVQIYEEARK	2	4	1	O00571		0	179927242	0	0.0002272	3.47487	2	1448.78	3.89679	52.0814	1
	High	GFYDKDSSGWSSSK	2	3	1	O00571		0	94236235	0	1.045e-05	3.38944	3	1550.68	1.20992	28.8656	1
	High	DKDAYSSFGSR	8	8	1	O00571		0	597350862	0	0.0004198	3.3706	2	1232.55	0.491555	53.0216	1
	High	YTRPTPVQK	9	7	1	O00571		0	1938084810	0	0.001133	3.32248	3	1089.61	1.24695	46.3164	0
	High	QYPISLVLAPTR	1	4	1	O00571		0	632766474	0	0.0002272	3.32235	2	1357.79	2.06762	59.3916	0
	High	SGGGGHGSSR	3	2	1	O00571		0	6.64605e+08	0	0.0002272	3.11486	2	858.382	0.808855	21.7167	0
	High	DLMAcAQTGSGK	3	11	1	O00571	C5(Carbamidomethyl)	0	1.02244e+09	0	0.0002272	2.96686	2	1238.55	1.38575	43.1893	0
	High	DLLDLLVEAK	2	4	1	O00571		0	2.81429e+08	0	0.0002272	2.88816	2	1128.65	1.6572	57.1183	0
	High	DLmAcAQTGSGK	2	11	1	O00571	M3(Oxidation); C5(Carbamidomethyl)	0	183951328	0	0.0002241	2.80627	2	1254.55	0.361618	30.5492	0
	High	YLVLDEADR	5	9	1	O00571		0	1432762752	0	0.000423	2.78649	2	1093.55	1.40951	59.264	0
	High	SFLLDLLNATGK	2	2	1	O00571		0	1.24513e+08	0	0.0002272	2.69288	2	1291.73	1.37281	57.6087	0
	High	SDYDGIGSR	4	4	1	O00571		0	8.95556e+08	0	0.000282	2.63974	2	969.429	2.05845	36.9119	0
	High	VVWVEESDKR	2	2	1	O00571		0	361305097	0	0.0002272	2.59585	2	1246.64	1.80786	26.794	1
	High	FSGGFGAR	6	4	1	O00571		0	3830143616	0	0.003048	2.46835	2	798.39	1.10729	46.6241	0
	High	HTMMFSATFPK	2	4	1	O00571		0	4.51762e+07	0	0.00029	2.27559	2	1297.61	1.23669	37.5484	0
	High	IVEQDTmPPK	2	4	1	O00571	M7(Oxidation)	0	269601565	0	0.0003093	1.83183	2	1173.58	1.67493	31.3437	0
	High	IGLDFcK	5	4	1	O00571	C6(Carbamidomethyl)	0	503098557	0	0.005101	1.76846	2	852.432	4.44873	62.4816	0
	High	HAIPIIK	1	7	1	O00571		0	1.62042e+08	0.001	0.007857	3.26515	2	791.516	3.18716	62.9877	0
	High	IVEQDTmPPKGVR	1	4	1	O00571	M7(Oxidation)	0	0	0.001	0.009209	1.30553	2	1485.77	1.17889	49.0496	1
	High	EIQMLAR	3	4	1	O00571		0	728558067	0.002	0.0228	2.18919	2	860.467	1.30892	58.7477	0
[truncated: 13,209 more rows]
